# Supplementary material for: Low level of antioxidant capacity biomarkers but not target overexpression predicts vulnerability to ROS-inducing drugs
Source: Redox Biol. 2023 Feb 23;62:102639. doi: 10.1016/j.redox.2023.102639 (PMC10053401; doi:10.1016/j.redox.2023.102639)
Supplement: Multimedia component 3 [file mmc3.xlsx]

## Sheet: Figure 2
				ROS/RNS
CCLE entry	cell line	ACB	DKFZ-682 EC50 ln (µM)	ONOO- and OH• H2DCFDA	basal NO (DAF)	basal ONOO- (DAX)	basal H2O2 (OxiVision)	DKFZ-682 induced H2O2 (OxiVision)	fold induction H2O2 (OxiVision)	basal O2-•, OH• (ROS Brite 570)	DKFZ-682 induced O2-•, OH• (ROS Brite 570 )	fold induction O2-•, OH• (ROS Brite 570 )		basal NO (DAF)	basal ONOO- (DAX)	basal H2O2 (OxiVision)	basal O2-•, OH• (ROS Brite 570)
NCIH1944_LUNG	NCIH1944	7.21895	2.56187	0.041174	2.37152	1.11145	0.983362	1.11979	1.13874	0.918131	0.990826	1.07918
NCIH2122_LUNG	NCIH2122	7.40665	2.5252	0.403565	4.38173	0.113098	1.5165	3.3534	2.21128	0.647287	0.825906	1.27595		4.44959	0.781409	1.32584	0.604175
	HCC15	6.95394	2.42657	0.0488751	1.98669	0.645577	1.1909	1.67475	1.40629	0.25686	0.594352	2.31391
NCIH1793_LUNG	NCIH1793	7.23679	2.30684	0.592285	14.1181	2.37786	2.5067	2.25699	0.900381	0.183913	0.192665	1.04759
NCIH1573_LUNG	NCIH1573	6.96255	2.03091	0.12949	1.43434	0.223744	0.989136	0.929251	0.939457	0.306902	0.447061	1.45669
LXF289_LUNG	LXF289	6.04134	2.00705	0.0648084	3.4485	0.313387	1.03078	1.84267	1.78765	1.62527	1.49883	0.922205
	NCIH1792	6.07666	1.91346	0.149631	3.40624	0.684742	1.06348	1.32712	1.24789	0.290862	0.369691	1.27102
NCIH2023_LUNG	NCIH2023	6.9682	1.75906	0.0232769	2.58708	0.99496	0.932185	0.906567	0.972518	0.160885	0.194942	1.21169
NCIH2228_LUNG	NCIH2228	7.23485	1.72571	0.0218661	2.65588	0.418762	1.88394	2.88649	1.53215	0.277667	0.445264	1.60359
	RERF-LC-MS	6.23473	1.61741	0.0512196	1.09361	0.12452	0.819362	0.948642	1.15778	0.257777	0.582536	2.25984
NCIH2030_LUNG	NCIH2030	5.19234	1.54613	0.301075	9.26823	1.50158	2.35928	2.39528	1.01526	0.322111	0.424336	1.31736
A549_LUNG	A549	6.60563	1.4437	0.0441278	0.751942	1.48557	0.840581	1.40216	1.66809	0.789119	1.76759	2.23995
NCIH2126_LUNG	NCIH2126	4.52409	1.28693	2.12464	11.4146	1.32495	4.08687	2.88433	0.705755	0.475111	0.768533	1.61759
NCIH1437_LUNG	NCIH1437	6.59181	1.27899	0.301748	1.28866	0.338369	2.51266	7.71598	3.07084	0.352079	2.80767	7.97453		fold difference S/R
NCIH3122_LUNG	NCIH3122	4.10624	1.17835	2.79012	12.5662	0.628548	2.27373	15.5133	6.82283	0.319014	3.16424	9.91882		0.185711	0.106111	0.465744	3.40733
NCIH1395_LUNG	NCIH1395	3.89831	1.1474	0.370145	6.48339	1.6467	1.7151	2.27099	1.32412	0.313147	0.453203	1.44725
	HCC2935	4.17307	1.04732	1	6.46156	1.78554	3.85232	9.70001	2.51796	0.298005	0.749755	2.51592
NCIH1651_LUNG	NCIH1651	5.23164	0.993252	0.0435573	0.294506	0.154519	1.09089	1.32639	1.21587	0.479421	0.537407	1.12095
NCIH441_LUNG	NCIH441	3.71621	0.989541	3.3398	16.197	2.90535	4.54171	4.01886	0.884879	0.150795	1.60798	10.6634
NCIH838_LUNG	NCIH838	4.82819	0.841567	1.32963	11.7284	1.77095	2.19179	5.67519	2.58929	0.229176	1.19722	5.22403
NCIH2009_LUNG	NCIH2009	4.0329	0.828552	0.93511	13.7247	1.57162	1.98435	3.31884	1.67251	0.149742	0.973529	6.50139
	NCIH460	6.59565	0.779325	0.530364	3.9963	0.863877	1.4517	1.67101	1.15107	0.299323	0.491916	1.64343
NCIH1781_LUNG	NCIH1781	4.30761	0.524729	5.82992	14.1365	2.18654	2.34807	4.91994	2.09531	0.336253	1.35391	4.02648
NCIH2405_LUNG	NCIH2405	5.28851	0.463734	0.111869	0.273042	0.0650356	0.551517	1.43427	2.60059	0.369472	0.636939	1.72392
NCIH661_LUNG	NCIH661	3.22485	0.417174	12.15	31.471	10.3164	4.49744	8.69076	1.93238	0.201214	0.290967	1.44606
HCC827_LUNG	HCC827	3.24383	0.357674	1.79368	13.4948	3.3563	2.66592	12.5599	4.7113	0.193238	4.43182	22.9345
NCIH1568_LUNG	NCIH1568	3.40686	0.314811	25.68	28.0074	5.41878	3.60812	8.66452	2.4014	0.130653	2.31555	17.7229
NCIH1693_LUNG	NCIH1693	3.26994	0.0392207	28.8086	42.1098	14.0082	2.93014	22.4033	7.64582	0.361888	17.5461	48.4849
NCIH1299_LUNG	NCIH1299	2.97964	-0.0202027	10.9638	17.007	8.01947	2.67149	5.25873	1.96846	0.119434	0.492906	4.12703
NCIH23_LUNG	NCIH23	2.70212	-0.0618754	16.8014	20.5489	6.89757	1.97667	12.7178	6.43397	0.11468	4.26596	37.1988		23.9598	7.36404	2.84671	0.177316
NCIH522_LUNG	NCIH522	3.10044	-0.314711	2.51038	15.0798	3.53163	1.5772	6.6401	4.21005	0.120106	1.40047	11.6603
	Cor to ln EC50			-0.584443	-0.622407	-0.621421	-0.388516			0.449865
	p-value			0.0006	0.0002	0.0002	0.03			0.01
	Cor to CM-H2DCFDA				0.872543
	p-value				<0.0001

## Sheet: Figure 4A, 4B
gene	cor_rna	p.val_rna	cor_protein	p.val_protein	p_rank_sum	p.val_average	p_rank_average
GSR	0.803369	5.3193e-08	0.81091	1.54188e-06	2	7.97539e-07	1
CBR1	0.750472	1.16241e-06	0.806079	1.98653e-06	7	1.57447e-06	3.5
UGDH	0.714404	6.36078e-06	0.809878	1.6286e-06	11	3.99469e-06	5.5
ALDH3A1	0.699064	1.21549e-05	0.796107	5.54063e-06	19	8.84778e-06	5.5
SLC7A11	0.766226	5.04633e-07	0.7485	2.59161e-05	11	1.32103e-05	8
AKR1C1	0.71048	7.53604e-06	0.796016	3.29532e-06	16	5.41568e-06	9.5
PGD	0.679413	2.63483e-05	0.762696	1.47069e-05	26	2.05276e-05	13
AKR1C3	0.681306	2.45183e-05	0.745574	2.89937e-05	28	2.6756e-05	13.5
GCLM	0.686966	1.97081e-05	0.738662	3.75763e-05	27	2.86422e-05	14
PTGR1	0.688153	1.88141e-05	0.714246	8.84406e-05	32	5.36273e-05	16
BLVRB	0.671756	3.50714e-05	0.693908	0.000169378	46	0.000102225	23
ME1	0.604308	0.000317924	0.724463	6.24877e-05	75	0.000190206	27
AIFM2	0.674985	3.11177e-05	0.67031	0.000338388	57	0.000184753	28.5
CYP4F11	0.724547	4.05032e-06	0.670536	0.000462812	54	0.000233431	29.5
TXN	0.654944	6.3898e-05	0.672419	0.000318879	68	0.000191388	34
ALDH3A2	0.63033	0.000144376	0.717678	7.88311e-05	59	0.000111604	37.5
TKT	0.607522	0.000289462	0.684431	0.00022533	85	0.000257396	39.5
NAMPT	0.670825	3.62913e-05	0.64968	0.000590821	79	0.000313556	42.5
NQO2	0.617573	0.000214458	0.656933	0.000487992	99	0.000351225	49.5
GCLC	0.584705	0.000551609	0.677673	0.000274473	106	0.000413041	53
TALDO1	0.590143	0.000475088	0.663987	0.000403209	113	0.000439149	56.5
CBR3	0.568439	0.000849143	0.658055	0.000473545	142	0.000661344	61.5
G6PD	0.546218	0.00147861	0.758214	1.766e-05	123	0.000748133	71
GLRX	0.596826	0.000393981	0.614087	0.00141235	170	0.000903165	85
TRIM16	0.603848	0.000322193	0.604468	0.00175658	182	0.00103939	85.5
CYP4F12	0.537891	0.00180272	0.657255	0.000483803	175	0.00114326	87.5
SRXN1	0.6848	2.14384e-05	0.601679	0.00238769	171	0.00120456	91
GHITM	0.623225	0.000180358	0.591907	0.00231191	196	0.00124614	91
ANXA10	0.578228	0.000656751	0.87935	0.00178159	211	0.00121917	94
CES1	0.664104	4.62958e-05	0.633958	0.00268557	188	0.00136593	98
ABCC2	0.668056	4.01498e-05	0.61036	0.00255547	182	0.00129781	105.5
CBX1	-0.611964	0.000253845	-0.583662	0.0027524	218	0.00150312	109
SLC6A6	0.704269	9.80113e-06	0.557722	0.0046298	246	0.0023198	117.5
AKR1B10	0.627781	0.000156471	0.560674	0.00437286	267	0.00226467	123
METTL7A	0.502438	0.00397162	0.679133	0.000263136	235	0.00211738	126.5
IDE	0.512879	0.00317474	0.633315	0.000893764	253	0.00203425	133.5
SFN	0.479542	0.00633861	0.708484	0.000106897	311	0.00322275	133.5
GPX2	0.64805	8.08669e-05	0.602606	0.0049228	279	0.00250183	139.5
KYNU	0.609353	0.000274277	0.558562	0.00455543	284	0.00241485	140.5
RSF1	-0.486232	0.0055473	-0.780523	6.81917e-06	267	0.00277706	142
AKR1B15	0.578426	0.000653293	0.549263	0.00543735	354	0.00304532	155.5
ALDH2	0.567276	0.000875002	0.550117	0.00535082	358	0.00311291	158.5
AKR1C2	0.659472	5.45612e-05	0.663378	0.00508631	281	0.00257044	159.5
GGT5	0.486512	0.00551604	0.853464	0.000832662	330	0.00317435	165
CYP4F3	0.740793	1.88418e-06	0.688102	0.00651916	317	0.00326052	177
MLKL	0.54582	0.00149286	0.569988	0.00363943	319	0.00256614	179
CUTC	0.550169	0.00134351	0.551807	0.00518293	365	0.00326322	182.5
ABCC1	0.55631	0.00115486	0.546473	0.00572825	389	0.00344156	194.5
EPHX1	0.522143	0.00258721	0.556103	0.00477602	390	0.00368162	195
RASSF6	0.525356	0.00240673	0.775979	0.00499203	393	0.00369938	196.5
ELAVL1	-0.473826	0.00708903	-0.630792	0.000950689	395	0.00401986	197.5
RAB10	0.60484	0.000313049	0.529243	0.00782903	414	0.00407104	207
TDP2	0.671833	3.49714e-05	0.510152	0.0108685	459	0.00545173	225.5
HSPB8	0.450288	0.0110255	0.653831	0.000529892	508	0.0057777	229.5
TBC1D2	0.459549	0.0093002	0.645122	0.000664602	462	0.0049824	231
MFF	0.463928	0.00856741	0.627992	0.00101751	451	0.00479246	231.5
TXNRD1	0.519739	0.00272981	0.542252	0.00619326	463	0.00446154	243
CLGN	0.564936	0.000929133	0.520178	0.00916957	486	0.00504935	248.5
GBE1	0.477415	0.00660963	0.561622	0.00429293	519	0.00545128	254
SLC1A5	0.599993	0.000360026	0.50275	0.0122828	547	0.00632142	255.5
PPDPF	-0.560006	0.00105286	-0.760224	0.0107016	533	0.00587723	256
ABCC3	0.572703	0.000759991	0.51738	0.00961993	497	0.00518996	259.5
CPLX2	0.623762	0.00017738	0.630642	0.0117158	512	0.00594661	262.5
HDAC4	0.459516	0.00930594	0.605644	0.00219429	546	0.00575011	264.5
SPP1	0.582895	0.000579383	0.555898	0.0109269	525	0.00575315	266.5
IDH1	0.631997	0.000136921	0.504876	0.0118619	511	0.00599942	273
DUSP23	0.475947	0.00680228	0.549128	0.00545111	574	0.0061267	273.5
PFKP	0.449673	0.011149	0.640464	0.000748086	529	0.00594857	274
MOCOS	0.502865	0.00393596	0.536181	0.00835602	567	0.00614599	283.5
TNS4	0.474632	0.00697887	0.590387	0.00483818	548	0.00590853	287
ASPH	0.55967	0.00106181	0.500684	0.0127035	597	0.00688266	295
SERPINB1	0.453926	0.0103182	0.573271	0.00340701	627	0.0068626	298.5
PLCD3	0.499596	0.00421614	0.522102	0.00887017	590	0.00654315	301.25
CAPZB	-0.456217	0.00989252	-0.579419	0.00300551	602.5	0.00644902	313.5
TNPO1	0.546	0.0014864	0.497752	0.0133208	637	0.0074036	313.5
IL1A	0.546075	0.00148372	0.716812	0.0130533	627	0.00726849	315
UGT2B11	0.488932	0.00525268	0.878743	0.00920261	638	0.00722765	318.5
CASP1	0.449204	0.0112441	0.594895	0.00275201	630	0.00699807	319
GLCE	0.438464	0.0136127	0.604578	0.00175228	656	0.00768247	328
SDR16C5	0.509137	0.00344281	0.513181	0.0122692	665	0.00785598	332.5
CD2BP2	-0.431094	0.0154688	-0.606741	0.0016694	705	0.00856908	336.5
SLC35C1	0.581749	0.000597594	0.610482	0.0156432	673	0.00812041	347
CDK5RAP2	0.443715	0.0124072	-0.567703	0.00380897	714	0.00810811	352.5
TGIF2LX	0.521947	0.00259859	0.774258	0.0143157	709	0.00845714	354.5
CHAF1A	-0.433619	0.0148104	-0.593689	0.00222506	718	0.00851773	354.5
CCDC115	-0.476551	0.00672234	-0.51966	0.0092516	694	0.00798697	357
CARD6	0.532367	0.00205034	0.706401	0.0151021	709	0.00857623	359
TIMM8A	-0.521435	0.00262853	-0.489525	0.0151858	732	0.00890716	360
RMI2	-0.435429	0.0143531	-0.626667	0.00310961	742	0.00873134	366
ZSCAN18	-0.431066	0.015476	-0.64819	0.00199575	720	0.00873589	371
PITRM1	0.472034	0.00733933	0.512075	0.010524	749	0.00893166	374.5
SPICE1	-0.424453	0.0173172	-0.597518	0.00204777	777	0.00968251	387
AP2S1	0.455359	0.0100503	0.523263	0.00869353	800	0.0093719	388.5
CSNK2B	-0.434426	0.0146052	-0.558908	0.00452504	790	0.0095651	389.5
HKDC1	0.596516	0.000397462	0.464165	0.0223197	818	0.0113586	389.5
CRADD	0.442858	0.0125977	0.686555	0.00669043	832	0.00964404	391.5
MYO1E	0.416495	0.0197701	0.646972	0.000633751	779	0.0102019	393
TSPO	0.415447	0.0201136	0.654256	0.000523976	783	0.0103188	395
CALR	-0.424996	0.0171595	-0.594466	0.00218805	779	0.00967377	400
C3	0.498559	0.00430858	0.492935	0.0143886	774	0.00934857	403.5
TAF4	-0.418588	0.0190987	-0.580716	0.00292607	876	0.0110124	409
KHSRP	-0.48679	0.00548527	-0.496619	0.0135661	786	0.00952567	416
ABLIM1	0.443157	0.0125308	0.543194	0.00608677	807	0.0093088	416
KIFC1	-0.470382	0.00757664	-0.49647	0.0135986	860	0.0105876	417.5
CYR61	-0.427818	0.0163589	-0.565895	0.00394781	832	0.0101534	420.5
TMOD1	0.522288	0.00257882	0.473248	0.0195058	835	0.0110423	430
ARHGEF1	0.444648	0.0122027	0.514073	0.0101755	918	0.0111891	431
ICOSLG	-0.487745	0.00538051	-0.536465	0.0217205	984	0.0135505	436
SERPINH1	-0.424464	0.0173139	-0.570737	0.00358524	841	0.0104495	438
CDC5L	-0.405287	0.0237061	-0.627459	0.00103067	904	0.0123684	439.5
GID8	-0.532044	0.00206565	-0.467281	0.0213194	862	0.0116925	440.5
LIMCH1	0.460392	0.00915506	0.489971	0.0150795	968.5	0.0121173	452
MAP7D3	-0.641846	9.9473e-05	-0.455033	0.0254703	872	0.0127849	459
CALB2	0.508212	0.00351199	0.472181	0.0198206	879	0.0116663	464.5
VASN	-0.421561	0.0181777	-0.563752	0.00411781	881	0.0111477	471
PPP5C	0.454487	0.0102126	0.500527	0.0127361	929	0.0114743	475
PRR11	-0.429079	0.0160112	-0.546039	0.00702984	942	0.0115205	481
C9orf64	0.459987	0.00922456	0.493672	0.0142209	950	0.0117227	484.25
TUBA4A	0.456759	0.00979408	0.494956	0.0139324	962	0.0118632	488
MGST1	0.484854	0.00570294	0.464094	0.0223428	1015	0.0140229	492
NRM	-0.415036	0.0202497	-0.535533	0.0069982	1062	0.013624	495
MAOA	0.395759	0.0275383	0.580445	0.00294254	1079	0.0152404	500
KCNAB2	0.405012	0.0238102	0.577507	0.00312582	1006.5	0.013468	503.25
HINT1	0.419162	0.0189179	0.546459	0.00572984	976	0.0123238	505
CENPI	-0.423705	0.0175363	-0.52183	0.00891206	1030	0.0132242	507.5
STEAP2	0.461839	0.00891057	0.493266	0.0196618	1070	0.0142862	507.5
PDK2	-0.394888	0.0279125	-0.634183	0.000874858	990	0.0143937	513.5
DMBT1	0.526832	0.00232755	0.691653	0.0267125	1000	0.01452	515
MTF2	-0.416635	0.0197248	-0.522994	0.00873418	1093	0.0142295	521
ABLIM3	0.40375	0.0242926	0.589717	0.00387034	1043	0.0140815	521.5
CRY1	-0.430699	0.015574	0.744837	0.0134489	1116	0.0145114	523
EPS8	0.419128	0.0189285	0.538995	0.00657323	1010	0.0127509	529
SIX4	-0.396961	0.0270284	-0.602091	0.00185192	1015	0.0144402	531
FA2H	0.429163	0.0159884	0.654415	0.011106	1058	0.0135472	535
LMNB2	-0.404543	0.0239884	-0.540475	0.00639821	1132	0.0151933	536.75
CYP4V2	0.63125	0.000140218	0.963557	0.0364431	1102	0.0182917	539.5
LIMA1	-0.405951	0.0234559	-0.557298	0.00573389	1092.5	0.0145949	546.25
PPP1CA	-0.429683	0.0158469	-0.512656	0.0104216	1027	0.0131343	546.5
SQSTM1	0.522876	0.00254502	0.447976	0.0281425	1046	0.0153437	546.5
CEP192	-0.393595	0.0284754	-0.610985	0.00151643	1042	0.0149959	547.5
FAM32A	-0.406027	0.0234275	-0.530459	0.00766227	1158	0.0155449	550
BCL3	0.47217	0.00732014	0.485235	0.0301069	1254	0.0187135	551
PLA2G15	-0.404949	0.0238339	-0.514611	0.0100833	1236	0.0169586	555.5
PKM	0.383059	0.0334179	0.737382	3.9391e-05	1073.5	0.0167287	558
SKA2	-0.43543	0.014353	-0.495655	0.0137775	1095	0.0140652	560
UPF3B	-0.445228	0.012077	-0.487059	0.0157849	1093	0.0139309	563.5
SRSF9	-0.38346	0.0332176	-0.659201	0.000459192	1100	0.0168384	566
SSBP3	-0.370581	0.040147	-0.691434	0.000182662	1270	0.0201648	571
CA12	0.580746	0.000613946	0.432434	0.03482	1111	0.017717	579
CTNNBL1	-0.409655	0.0221019	-0.530835	0.00761145	1127	0.0148567	579
PIR	0.458298	0.00951891	0.468801	0.020845	1120	0.015182	582.25
PLA2G4A	0.446132	0.0118831	0.464174	0.0223167	1241	0.0170999	593
FTL	0.646775	8.44137e-05	0.42574	0.038058	1142	0.0190712	604.5
CARD14	0.484333	0.00576285	0.706201	0.0334728	1270	0.0196178	607
NUFIP1	-0.381722	0.0340918	-0.612905	0.00145127	1186	0.0177715	607.5
2022-03-02	0.414449	0.0204453	0.513778	0.0102264	1158	0.0153358	617
DNMT1	-0.419322	0.018868	-0.504602	0.0119154	1164.5	0.0153917	618
ELP3	0.507823	0.00354147	0.432938	0.0345854	1214	0.0190634	620.5
COIL	-0.423556	0.0175802	-0.483581	0.0166622	1266	0.0171212	626
DNMT1	-0.419322	0.018868	-0.521962	0.0152224	1269.5	0.0170452	627
SAMD1	-0.396588	0.0271859	-0.537081	0.00680535	1215	0.0169956	633
PPIF	0.451685	0.0107493	0.462984	0.0227085	1209	0.0167289	634.75
HMG20B	-0.36759	0.0419116	-0.722206	6.75581e-05	1303	0.0209896	635
ARID3B	-0.386765	0.0316058	-0.629967	0.00672053	1332	0.0191632	635
DGKE	-0.408283	0.0225959	-0.519634	0.0110445	1234	0.0168202	641
IBTK	0.401621	0.0251249	0.504263	0.0141431	1402	0.019634	642.5
CNPY3	-0.373885	0.0382673	-0.588488	0.00248671	1351	0.020377	644.5
EPS8L3	0.494804	0.00465787	0.471079	0.0360337	1289	0.0203458	648.5
BRMS1	-0.534665	0.00194395	-0.413278	0.0447157	1358	0.0233298	650.5
TCEAL1	-0.424558	0.0172867	-0.464014	0.0223689	1394	0.0198278	651.5
GPI	0.378972	0.035513	0.578071	0.00308989	1297	0.0193015	656
CDA	0.383756	0.0330708	0.570073	0.00363329	1252	0.018352	656.5
AKR1C4	0.520842	0.00266357	0.833078	0.0394691	1285	0.0210663	657
APBB1IP	0.3823	0.033799	0.547831	0.00680867	1394	0.0203038	661
IWS1	-0.381944	0.0339791	-0.557287	0.00466869	1312	0.0193239	663.5
SSBP4	-0.403635	0.0243372	-0.599333	0.0110014	1282	0.0176693	666
DAPK3	-0.484363	0.00575932	-0.432139	0.0349577	1301	0.0203585	669
CFH	0.502786	0.00394253	0.515483	0.0409875	1363	0.022465	675.5
JAM3	-0.400422	0.0256041	-0.545537	0.019195	1534	0.0223995	679
HNRNPM	-0.358282	0.0478038	-0.643787	0.000687658	1490.5	0.0242457	681.5
UBL5	-0.370254	0.0403369	-0.597281	0.0020584	1381	0.0211976	683.5
NACC1	-0.376451	0.0368572	-0.563063	0.00417381	1370	0.0205155	685
DECR1	0.422575	0.0178719	0.443595	0.0299109	1589	0.0238914	689
BTN2A1	-0.38058	0.0346763	-0.558372	0.00457217	1327	0.0196242	690
CEACAM6	0.383436	0.0332299	0.699224	0.00781977	1410	0.0205248	690.5
OAS1	0.48857	0.00529144	0.437479	0.0368331	1322	0.0210623	697
AKR1B1	0.449688	0.0111462	0.449575	0.027518	1338	0.0193321	697
MYBL2	-0.384004	0.0329479	-0.560512	0.00540287	1314	0.0191754	701
KIF4A	-0.410177	0.0219164	-0.495125	0.0138949	1313	0.0179056	701.5
CMC4	-0.382144	0.0338781	-0.525686	0.0083342	1438	0.0211061	704
NQO1	0.561866	0.00100459	0.408314	0.0476086	1378	0.0243066	705
HTATIP2	0.445383	0.0120435	0.449249	0.0276443	1380	0.0198439	716.5
ANXA7	0.409329	0.0222184	0.482143	0.0170362	1403	0.0196273	719
SRRT	-0.371285	0.0397404	-0.596971	0.00207235	1367	0.0209064	726
PRDM2	-0.369408	0.0408314	-0.593328	0.00224245	1408	0.0215369	735.5
PCBD1	0.39533	0.0277218	0.497041	0.0134742	1433	0.020598	736
ARHGEF18	-0.381658	0.0341244	-0.50033	0.0127769	1585	0.0234506	745.25
CHD5	-0.403137	0.0245299	-0.484294	0.016479	1452	0.0205045	748.5
VCX3B	0.410705	0.0217297	0.590225	0.0205418	1471	0.0211357	761.5
AGPAT3	0.395712	0.0275584	0.490973	0.014843	1472	0.0212007	767
CSTB	0.432829	0.015014	0.434729	0.0337617	1587	0.0243879	778
HSPA1L	-0.454547	0.0102013	-0.410384	0.0517701	1794	0.0309857	778.5
FECH	0.561686	0.00100916	0.393586	0.0570591	1557	0.0290341	780
ZNF326	-0.41909	0.0189405	-0.456591	0.0249088	1523	0.0219247	784.5
ZNF644	-0.349552	0.0539113	-0.668401	0.000356935	1612	0.0271341	785.5
LUZP1	-0.396304	0.027306	-0.486224	0.0159918	1497	0.0216489	788
BAX	0.379199	0.0353936	0.502452	0.0123428	1598	0.0238682	788.5
SAP130	-0.448147	0.0114606	-0.427625	0.0371227	1556	0.0242916	790
BRPF3	-0.37803	0.0360107	-0.520963	0.0108052	1560	0.0234079	792.5
FLNB	0.354758	0.0501991	0.603313	0.00180238	1607.5	0.0260008	793.5
SP4	-0.394608	0.0280336	-0.477493	0.0182934	1576	0.0231635	794.5
FAM83D	-0.448148	0.0114603	-0.426613	0.0376226	1571	0.0245415	799
SEMA4G	0.389192	0.0304631	0.596806	0.0188371	1650	0.0246501	803.75
GRB10	0.513961	0.00310065	0.426239	0.0609305	1689	0.0320156	806
NAB2	-0.396875	0.0270649	-0.473929	0.0193069	1569	0.0231859	808
FUS	-0.364817	0.0436024	-0.553212	0.0050468	1577	0.0243246	808
LMAN2L	-0.381978	0.0339622	-0.500089	0.0128269	1580	0.0233945	808.5
PRKCSH	-0.336194	0.0644337	-0.629421	0.000982919	1902	0.0327083	810.5
UBXN8	0.596421	0.000398522	0.786428	0.0635485	1621	0.0319735	817.5
UHRF1	-0.37131	0.0397261	-0.496303	0.0136349	1761	0.0266805	823.25
SF3B4	-0.384983	0.0324669	-0.489312	0.0152369	1616	0.0238519	825
CEBPB	0.400326	0.0256425	0.46361	0.0225015	1617	0.024072	829
CAPG	0.380481	0.0347271	0.488562	0.0154174	1683	0.0250723	830.5
POLR2D	-0.36858	0.0413205	-0.521211	0.00900779	1658	0.0251642	835.5
CHERP	-0.385271	0.0323264	-0.473575	0.01941	1711	0.0258682	837.5
TMEM132A	-0.381981	0.0339603	-0.47889	0.0179079	1718	0.0259341	839
ACTR6	0.390582	0.0298234	-0.478188	0.0181007	1616	0.0239621	841.5
ZNF768	-0.335619	0.06492	-0.639477	0.000766889	1903	0.0328435	844.5
LSM7	-0.453237	0.010449	-0.41212	0.0453777	1675	0.0279134	845.5
CAPZB	-0.456217	0.00989252	-0.408928	0.0472431	1697.5	0.0285678	846
PDIA4	-0.346466	0.0562129	-0.59935	0.0019673	1767	0.0290901	848.75
PALM3	-0.43073	0.0155655	-0.450458	0.0353952	1635	0.0254804	855.5
RAVER1	-0.467168	0.00805714	-0.406868	0.0484786	1646.5	0.0282679	859
RNMT	-0.360213	0.0465298	-0.548063	0.00556088	1671	0.0260454	860.5
GNG7	-0.356944	0.0487024	-0.822183	0.00652942	1757	0.0276159	867
TK1	-0.497054	0.0044458	-0.382812	0.0648452	1798	0.0346455	867
MPST	0.345548	0.056912	0.525094	0.00842076	2015	0.0326664	868
RNF40	-0.353256	0.0512486	-0.590222	0.00239672	1661	0.0268226	875.5
TWSG1	-0.349688	0.0538117	-0.615537	0.00176876	1692	0.0277902	878.5
TAF9B	-0.453004	0.0104938	-0.412152	0.0453594	1678	0.0279266	880.5
FYN	-0.406588	0.0232185	-0.436313	0.0330461	1795	0.0281323	883.5
TARDBP	-0.356227	0.0491895	-0.536958	0.00682054	1780	0.028005	885
HTATSF1	-0.358488	0.0476665	-0.549474	0.00541584	1691	0.0265412	887.5
VDAC2	0.434617	0.0145569	0.418326	0.0419168	1734	0.0282368	890
SELENBP1	0.352231	0.0519748	0.531152	0.00756859	1870	0.0297717	897
SLC18B1	0.513147	0.00315626	0.604608	0.0640799	1736	0.0336181	897.5
UGT2B4	0.481828	0.00605809	0.99457	0.0663742	1874	0.0362162	898.5
ADAM12	0.545941	0.00148852	0.910676	0.0893242	2044	0.0454063	899
GPRIN3	0.364831	0.0435934	0.627494	0.00926405	1721	0.0264287	905
ISG20	0.404136	0.0241441	0.406374	0.0543304	2234	0.0392373	906.5
DCAF16	-0.363269	0.04457	-0.545306	0.0105691	1775	0.0275696	907.25
ZNF292	-0.347867	0.0551587	-0.585877	0.00262759	1770	0.0288931	911.5
EPRS	0.449684	0.011147	0.408995	0.0472037	1734	0.0291753	913.25
CHDH	0.374057	0.0381716	0.491843	0.0146401	1751	0.0264059	915.5
SLC22A5	0.622378	0.000185136	0.703087	0.0780201	1813	0.0391026	915.5
RAB36	-0.370441	0.0402279	-0.677835	0.0219009	1983	0.0310644	919.75
TOM1	0.365595	0.0431225	0.52048	0.0130149	1826.5	0.0280687	926
RETSAT	0.339317	0.0618405	0.674464	0.000300908	1797	0.0310707	928
SUCO	-0.414649	0.0203783	-0.43689	0.0371169	1814.5	0.0287476	935
ARHGEF17	-0.405835	0.0234997	-0.427168	0.037348	1899	0.0304238	935.5
RXRA	0.36118	0.0459024	0.475344	0.0218867	2111	0.0338946	937
KIAA2013	-0.384004	0.0329478	-0.440297	0.0313002	2005	0.032124	938
PRKCSH	-0.336194	0.0644337	-0.584181	0.00272266	1984	0.0335782	941.5
MGST3	0.392183	0.0291009	0.451455	0.0267985	1810	0.0279497	947
SRF	-0.378299	0.0358677	-0.531479	0.0232153	1894	0.0295415	949
LIMCH1	0.460392	0.00915506	0.394364	0.0565262	1839.5	0.0328406	949.5
PROSER2	0.387391	0.0313076	0.456054	0.0251013	1831	0.0282045	950.5
SLK	0.391894	0.0292303	0.438373	0.0321342	1926.5	0.0306822	951
ABHD4	0.499216	0.00424986	0.414666	0.0775215	1973	0.0408857	951
SART1	-0.432813	0.015018	-0.397653	0.054316	1983	0.034667	951.5
LRRFIP1	0.336102	0.0645115	0.624095	0.00111719	1912.5	0.0328144	953
AGPAT1	-0.347148	0.0556979	-0.570677	0.00445926	1852	0.0300786	953.5
HMGA2	-0.420087	0.0186295	-0.420986	0.0404985	1831	0.029564	955
XPOT	0.411201	0.0215559	0.414518	0.0440152	1976	0.0327856	956.25
TOM1	0.365595	0.0431225	0.458348	0.0242878	2121.5	0.0337051	959
UBP1	-0.394159	0.0282285	-0.443198	0.0300757	1856	0.0291521	963.25
BIRC5	-0.359055	0.0472902	-0.536235	0.0100937	1823	0.028692	967.5
HCFC1	-0.335052	0.0654034	-0.672099	0.000321772	1883	0.0328626	967.5
ELMO1	0.40816	0.0226406	0.430317	0.0404012	1935	0.0315209	970
PPA1	0.369599	0.0407194	0.458913	0.0240906	2053	0.032405	982
CDC42BPA	0.349672	0.053824	0.535139	0.00704802	1907	0.030436	985
NR2F1	-0.340429	0.0609372	-0.494328	0.0140727	2282	0.037505	986.5
MASP1	0.457571	0.00964804	-0.562026	0.0571839	1876	0.0334159	987
XAB2	-0.384291	0.0328062	-0.443495	0.0299525	1974	0.0313794	988
SLC29A1	-0.431012	0.0154905	-0.408086	0.0477452	1871	0.0316178	991.5
UBE2C	-0.379656	0.0351552	-0.451446	0.0305924	2046	0.0328738	991.5
KLHDC3	-0.352027	0.0521206	-0.999817	0.0121791	2010	0.0321499	992
TNPO2	-0.401491	0.0251766	-0.430933	0.0355262	1901	0.0303514	999
TRMT10A	0.442097	0.0127687	0.402756	0.0567234	1964	0.034746	1000.5
RBM4	-0.342454	0.0593191	-0.568495	0.0037495	1898	0.0315343	1002.5
DUSP11	-0.428994	0.0160346	-0.406957	0.0484245	1906	0.0322295	1002.5
PLEKHA1	0.33101	0.0689248	0.617154	0.00170638	2042	0.0353156	1003
IL18	0.353019	0.0514161	0.518924	0.00936927	1910	0.0303927	1005
MMACHC	-0.404015	0.0241905	-0.462405	0.0400903	1970	0.0321404	1007.5
TNFAIP2	0.383499	0.0331984	0.44188	0.0306271	1998	0.0319127	1008.5
SPANXB1	0.43322	0.0149128	0.53249	0.0499608	1902	0.0324368	1012.5
POGLUT1	-0.371669	0.0395201	-0.460426	0.0235691	2005	0.0315446	1014.5
ICAM5	-0.424106	0.0174187	-0.457375	0.074869	2370	0.0461438	1015.5
VPS37A	0.472387	0.00728954	0.367079	0.0776471	2075	0.0424683	1017.5
FMNL3	-0.367572	0.0419221	-0.478586	0.0179913	1935	0.0299567	1018.5
SEH1L	-0.394612	0.0280317	-0.426458	0.0376993	2017	0.0328655	1021
MLPH	0.444018	0.0123404	0.392895	0.0636583	2057.5	0.0379993	1021
MLPH	0.444018	0.0123404	0.905846	0.0941538	2489.5	0.0532471	1022
CERS6	-0.392954	0.028758	-0.438292	0.0364444	2001	0.0326012	1023
ZNHIT6	-0.339104	0.0620147	-0.580081	0.00296475	1940	0.0324897	1025
ISYNA1	-0.468493	0.00785597	-0.382781	0.0648687	1918	0.0363623	1026.5
FOSL2	0.395407	0.027689	0.424028	0.038923	2029	0.033306	1026.5
TSPAN7	0.584693	0.000551792	0.546845	0.101881	2191	0.0512165	1028.75
DR1	-0.399105	0.0261386	-0.405299	0.049436	2190	0.0377873	1033.5
C12orf66	0.344533	0.0576928	0.759116	0.0176818	2299	0.0376873	1035
RNF213	0.311967	0.0875403	0.677347	0.000277062	2357.5	0.0439087	1037.5
WDR33	-0.333767	0.0665068	-0.596411	0.00209776	2006	0.0343023	1045.5
PECR	0.402199	0.0248967	0.408382	0.0475683	2128	0.0362325	1047.5
IFI16	0.440582	0.0131153	0.385517	0.062818	2067	0.0379667	1049.5
NUDT6	0.513601	0.00312516	0.359769	0.0842081	2031	0.0436666	1055.5
NR3C1	0.429574	0.0158766	0.388202	0.0608543	2119	0.0383654	1055.5
ANXA11	0.334102	0.0662174	0.530616	0.00764107	2214	0.0369292	1059.5
WASF3	-0.360494	0.0463469	-0.841562	0.0175877	2025	0.0319673	1060.75
MTMR10	0.3402	0.0611222	0.577191	0.00615088	2042	0.0336365	1061
CPPED1	0.354507	0.0503733	0.491605	0.0146953	2050	0.0325343	1062
TRIM39	-0.412007	0.0212758	-0.808893	0.0512933	2111	0.0362845	1064
TXNDC5	-0.353142	0.0513289	-0.496647	0.0135599	2037	0.0324444	1064.5
NOTCH2	-0.32909	0.0706487	-0.642009	0.000719441	2035	0.0356841	1071
PTER	0.394295	0.0281695	0.362605	0.0816145	2744	0.054892	1076.5
MUC13	0.34913	0.0542221	0.510253	0.0128605	2091	0.0335413	1081.5
MTA3	-0.339628	0.0615873	-0.542773	0.00613422	2053	0.0338608	1083
EHMT2	-0.326984	0.0725775	-0.631034	0.000945098	2095	0.0367613	1091.5
DIDO1	-0.464066	0.00854502	-0.371812	0.0736105	2070	0.0410778	1092.5
HBG2	0.367373	0.042042	-0.864981	0.0261144	2142	0.0340782	1093.5
IARS	0.387055	0.0314674	0.417923	0.042135	2187	0.0368012	1095
MICB	-0.357237	0.0485045	-0.516489	0.0487013	2745.5	0.0486029	1095.5
AGFG1	0.503347	0.00389601	0.3481	0.0955347	2209	0.0497153	1097.25
GPRC5C	0.374103	0.0381458	0.390141	0.0594655	2682	0.0488057	1104.5
MAFG	0.651031	7.30902e-05	0.341643	0.10227	2153	0.0511714	1107
ILF3	-0.31539	0.0839385	-0.561389	0.00431249	2478.5	0.0441255	1112.5
SYDE2	-0.402641	0.0247233	-0.873962	0.0526869	2226	0.0387051	1113
IFIT5	0.396002	0.0274345	0.415773	0.0433147	2099	0.0353746	1116
GPANK1	-0.430539	0.0156165	-0.440768	0.0765809	2337	0.0460987	1116.5
FAM160B1	0.500052	0.00417609	0.347183	0.0964701	2234	0.0503231	1117
CORO1A	-0.446674	0.0117683	-0.335637	0.108844	2702	0.0603062	1117
MCM2	-0.376239	0.0369723	-0.439566	0.0316147	2122	0.0342935	1119
BCL10	-0.457656	0.00963298	-0.363227	0.0810545	2225	0.0453438	1121
AURKB	-0.381772	0.0340663	-0.431153	0.0354218	2124	0.0347441	1123
ALDH16A1	0.327293	0.0722919	0.464334	0.0222645	2754	0.0472782	1126
CPS1	0.393336	0.0285894	0.362468	0.0817388	2760	0.0551641	1128
CEP135	-0.316346	0.0829538	-0.687179	0.000291901	2269	0.0416228	1129.5
THBD	0.374216	0.0380832	0.484508	0.0303916	2129	0.0342374	1131
RNPEP	0.339568	0.0616363	0.512555	0.0104393	2183	0.0360378	1134.5
BHMT2	0.462904	0.00873425	0.990084	0.0897274	2309	0.0492308	1134.5
SNRPC	-0.39322	0.0286407	-0.388303	0.0607811	2452	0.0447109	1139
KIF22	-0.336971	0.0637807	-0.527537	0.00806811	2163	0.0359244	1139.5
SMCHD1	-0.36132	0.0458124	-0.459146	0.0240098	2166	0.0349111	1141
CPT1C	-0.433541	0.0148304	-0.431207	0.0739959	2278	0.0444132	1143
LIMD2	-0.374767	0.0377776	-0.489081	0.0335787	2185	0.0356781	1149.5
TACC2	0.299774	0.101336	0.711565	9.66481e-05	2651	0.0507162	1154.5
LIMA1	-0.405951	0.0234559	-0.399691	0.0529804	2194.5	0.0382182	1160.25
SKP1	0.3853	0.0323121	-0.391305	0.0586443	2518	0.0454782	1168.5
FAM3A	-0.39622	0.0273417	-0.39137	0.0585982	2385	0.04297	1170.5
WDR11	0.318952	0.0803125	0.632586	0.000909905	2259	0.0406112	1174.5
KDM1A	-0.348157	0.0549423	-0.480868	0.0173736	2232	0.0361579	1175.75
FAH	0.338116	0.0628284	0.502548	0.0123234	2269	0.0375759	1178
PCCA	0.341487	0.0600875	0.475802	0.0187687	2379	0.0394281	1178.75
MPC2	0.309232	0.0905028	0.689639	0.000542547	2442	0.0455227	1181
KIF21A	0.429631	0.015861	0.378092	0.0685025	2233	0.0421818	1183
TPD52L1	0.413639	0.0207177	0.378803	0.0679418	2362	0.0443298	1184
RBM10	-0.319911	0.0793563	-0.597193	0.00206233	2286	0.0407093	1184.5
TYMP	0.386196	0.0318786	0.389363	0.0600198	2520	0.0459492	1185
FKBP14	-0.345505	0.0569445	-0.48644	0.0159381	2246	0.0364413	1185.5
SMAD2	0.520428	0.00268826	0.343144	0.100674	2256	0.0516809	1186
CHD4	-0.37332	0.0385836	-0.420894	0.0405469	2349	0.0395653	1189
MUTYH	-0.391252	0.0295194	-0.501727	0.047685	2242	0.0386022	1189.5
DCAF7	-0.394654	0.0280136	-0.393701	0.0569799	2368	0.0424968	1192.5
SMC6	-0.366263	0.0427138	-0.443294	0.0300358	2238	0.0363748	1193
NMRK1	0.344593	0.0576465	0.702441	0.0159388	2262	0.0367927	1200
TREX1	0.51427	0.00307979	0.343961	0.0998119	2252	0.0514459	1201
TAF11	-0.391373	0.0294649	-0.520955	0.0679263	2577	0.0486956	1206
TOP3A	-0.354161	0.0506143	-0.460448	0.0235616	2279	0.0370879	1217.5
CACTIN	-0.341366	0.0601847	-0.459402	0.0239212	2508	0.042053	1221
DHRS2	-0.323924	0.0754528	-0.464743	0.0221313	2828	0.0487921	1222.5
GNL1	-0.478289	0.00649705	-0.339236	0.104868	2453	0.0556823	1226
RAD54L	-0.356116	0.0492647	-0.798564	0.0567779	2906	0.0530213	1226.5
CLSPN	-0.339603	0.0616076	-0.466659	0.0247834	2574	0.0431955	1230.5
RAD18	-0.321913	0.0773902	-0.512866	0.0103849	2533	0.0438875	1234
PLBD1	-0.289862	0.113711	-0.579105	0.00302494	3130	0.0583678	1235
APOL1	0.347356	0.0555416	0.530694	0.0234579	2402	0.0394998	1239.25
CALU	-0.340486	0.0608916	-0.482596	0.0169177	2351.5	0.0389047	1240.5
SEZ6L2	-0.29674	0.10501	-0.617926	0.00129208	2830.5	0.0531509	1244.75
MARCKSL1	-0.372183	0.0392265	-0.389293	0.0600703	2717	0.0496484	1252.5
CDKN2A	-0.348246	0.0548764	-0.467474	0.0212587	2320.5	0.0380676	1254
SF3A2	-0.330461	0.0694145	-0.513136	0.0103377	2356	0.0398761	1254.25
NDC80	-0.417016	0.0196014	-0.378249	0.0683784	2341	0.0439899	1254.5
EMD	-0.423246	0.0176722	-0.360508	0.0835266	2505	0.0505994	1259
MIS18A	-0.351841	0.0522536	-0.438327	0.0321542	2509	0.0422039	1260
STEAP1	0.394571	0.0280495	0.405779	0.0847555	2787	0.0564025	1266
IQGAP2	0.364224	0.0439706	0.431837	0.0350994	2372	0.039535	1266.5
NAGA	-0.317793	0.0814783	-0.580351	0.00294826	2378	0.0422133	1266.5
NUP155	-0.352135	0.0520435	-0.454187	0.0257796	2366	0.0389115	1272
CASP8	0.359016	0.0473161	0.421678	0.0401356	2551	0.0437259	1272.5
IFNGR1	0.379415	0.0352808	0.361905	0.082249	2943	0.0587649	1273
PLEKHA6	0.369055	0.0410392	0.426096	0.0378795	2371	0.0394594	1275.5
PPP2R2A	0.37201	0.0393251	0.401029	0.0521172	2590	0.0457212	1278
RIF1	-0.308705	0.0910821	-0.540402	0.00640673	2705	0.0487444	1279.5
MISP	0.368018	0.0416551	0.365561	0.0789768	3065	0.0603159	1282.25
MED28	-0.381715	0.0340954	-0.407565	0.0480577	2369	0.0410766	1287
KPNA2	-0.32461	0.0748013	-0.516375	0.00978604	2481	0.0422936	1287.5
SLC8A1	-0.477097	0.00665089	-0.984471	0.11234	2564.5	0.0594955	1287.75
PPP4C	-0.38066	0.0346351	-0.386601	0.0620192	2625	0.0483272	1288.5
CELF2	-0.358675	0.0475423	-0.427133	0.0373651	2508.5	0.0424537	1295
TRPT1	-0.339319	0.0618387	-0.452826	0.0262832	2611	0.0440609	1300
EHBP1	0.412321	0.0211675	0.371335	0.0740099	2461	0.0475887	1300.5
HSD17B2	0.313863	0.0855315	0.582411	0.0088824	2666	0.0472069	1301
CLNS1A	-0.353976	0.0507432	-0.446904	0.0285674	2400	0.0396553	1303.5
KLF13	0.427876	0.0163427	0.372991	0.0796121	2412	0.0479774	1304.5
KDM6B	-0.346143	0.0564578	-0.58406	0.0222434	2386	0.0393506	1305.5
TMEM38B	0.332893	0.067266	0.493657	0.0142241	2435	0.040745	1306
ARV1	0.346245	0.0563805	0.572441	0.0324092	2615	0.0443949	1306
CTU1	0.456877	0.00977279	0.35476	0.0967088	2445	0.0532408	1307.5
GJB1	0.39198	0.0291916	0.775895	0.0697067	2602	0.0494492	1312.5
PAPLN	-0.398841	0.0262469	-0.600337	0.0664951	2468	0.046371	1313
COLGALT1	-0.314487	0.0848775	-0.484803	0.0163495	2882	0.0506135	1313.5
COASY	0.322058	0.0772498	0.512305	0.0104832	2533	0.0438665	1317.5
PAGR1	-0.499473	0.00422706	-0.320853	0.135505	2792	0.0698662	1319.5
RPIA	-0.554341	0.00121266	-0.326213	0.119778	2470	0.0604953	1322
SIN3B	-0.289598	0.114054	-0.705966	0.000115967	2978	0.0570851	1323.5
NCBP2	-0.330947	0.0689811	-0.457486	0.0245911	2739	0.0467861	1325.5
YTHDF1	-0.417879	0.019324	-0.311063	0.138998	3332	0.0791612	1326
PSMC3IP	-0.346502	0.0561856	-0.505261	0.0324465	2612	0.0443161	1332
KRI1	-0.304248	0.0960957	-0.70223	0.000130665	2556	0.0481132	1333
SHROOM1	0.397235	0.0269136	0.492145	0.124111	3292	0.0755124	1338.5
MDC1	-0.396933	0.0270401	-0.367657	0.0771449	2639	0.0520925	1341
DAXX	-0.424985	0.0171626	-0.357081	0.0867228	2532	0.0519427	1341.5
DNMT3A	-0.332531	0.067583	-0.477939	0.0181696	2544	0.0428763	1345.5
CYTH2	0.377963	0.0360462	0.411379	0.0715393	2796	0.0537928	1345.5
SSH1	0.30722	0.0927302	0.705711	0.00154925	2545	0.0471397	1350.5
ARMC8	-0.45186	0.0107151	-0.30927	0.141411	3100	0.0760629	1351
NELFE	-0.420975	0.0183563	-0.352001	0.0916288	2627	0.0549925	1352.5
MEGF9	0.495326	0.00460793	0.353123	0.126706	2677	0.0656568	1358.5
EVA1C	0.569351	0.000829338	0.977677	0.134766	2652	0.0677976	1366
TCEAL4	-0.456395	0.00986016	-0.341205	0.102739	2546	0.0562997	1369.5
MELK	-0.386213	0.0318706	-0.355355	0.0961108	3034	0.0639907	1371.5
NRCAM	0.331291	0.0686755	0.481946	0.0314104	2877	0.050043	1372
STAG2	-0.384532	0.0326876	-0.383014	0.0646922	2612	0.0486899	1372.75
MYO9B	-0.355494	0.0496909	-0.375834	0.0703066	3133	0.0599988	1373
SNRPD3	-0.406318	0.0233189	-0.367329	0.0774301	2559	0.0503745	1377
TENM3	-0.372115	0.0392653	-0.420206	0.0515199	2575	0.0453926	1379.5
RBMXL1	-0.308436	0.0913792	-0.502081	0.0124177	2897	0.0518984	1380
WIZ	-0.306969	0.093011	-0.597206	0.00206176	2575.5	0.0475364	1382.5
SAFB	-0.325173	0.0742691	-0.494176	0.0141071	2609	0.0441881	1390
NHLRC2	0.355544	0.049657	0.422083	0.0399247	2601	0.0447909	1393.5
PHF13	-0.391093	0.0295913	-0.53165	0.0752441	2691	0.0524177	1393.5
GMNN	-0.297525	0.10405	-0.601708	0.00500449	2960	0.0545271	1393.5
DPY30	-0.309905	0.0897671	-0.437529	0.0368094	3443	0.0632882	1396
DUSP4	0.525596	0.00239371	0.427857	0.144714	2835	0.0735539	1398
RRP36	-0.386027	0.0319603	-0.382597	0.0650087	2600	0.0484845	1403
SLC22A3	0.348348	0.0548005	0.667589	0.0349205	2626	0.0448605	1403.5
MTMR2	0.345357	0.0570582	0.450043	0.0311786	2607	0.0441184	1406.5
TOPBP1	-0.349414	0.0540129	-0.428748	0.0365746	2644	0.0452938	1407.5
MYO5C	0.346256	0.0563716	0.427231	0.0420197	2815	0.0491957	1412.25
MYSM1	-0.315883	0.0834297	-0.57989	0.00925403	2635	0.0463418	1414
SEZ6L2	-0.29674	0.10501	-0.716411	0.00121494	2824.5	0.0531124	1415.25
RAB11B	-0.428008	0.0163062	-0.346916	0.0967434	2647	0.0565248	1416
GLIPR1	0.37593	0.0371399	0.427667	0.0599777	2664	0.0485588	1416.5
NUP93	-0.324527	0.0748799	-0.387539	0.0613344	3597	0.0681071	1417.5
SEMA3D	-0.344882	0.0574234	-0.899193	0.0378347	2759	0.047629	1418
HSPA12A	0.450651	0.0109533	0.311432	0.138505	3072	0.0747289	1423.5
DHX40	-0.321617	0.0776787	-0.475552	0.0188398	2787	0.0482593	1424
IMP4	-0.321705	0.0775932	-0.490105	0.0150478	2683	0.0463205	1428.5
PIAS3	-0.290808	0.112483	-0.703361	0.00500698	3169	0.0587451	1433.5
ACSS3	0.350818	0.0529893	0.473555	0.0405565	2701	0.0467729	1434.5
DOCK4	0.419337	0.0188631	0.42793	0.0982213	2743	0.0585422	1435
STAT6	0.343262	0.0586829	0.433784	0.0341941	2691	0.0464385	1438.5
YBX2	-0.370254	0.0403365	-0.409342	0.0585223	2732	0.0494294	1441
DENND4A	0.386036	0.031956	0.331692	0.113328	3303	0.0726419	1444.5
TRA2A	-0.341143	0.0603626	-0.429252	0.0363304	2780	0.0483465	1445.5
CHD6	-0.306415	0.0936328	-0.537178	0.00679346	2787	0.0502131	1448.5
ACADSB	0.484467	0.00574735	0.275693	0.192249	3558	0.0989981	1450
POLR2A	-0.329553	0.0702297	-0.452399	0.0264427	2813	0.0483362	1453
FAM171A2	-0.338421	0.0625765	-0.592321	0.0329244	2765	0.0477504	1454.5
PNMA5	0.370846	0.0399935	-0.624661	0.0721024	2917	0.056048	1458.5
ALS2CL	0.435573	0.0143172	0.512254	0.10718	2746	0.0607486	1467.5
HSPB1	-0.434285	0.0146407	-0.318512	0.12929	3043	0.0719655	1471.5
ARID4A	-0.298714	0.102608	-0.536834	0.00683581	2987	0.0547219	1478
CD36	0.398039	0.0265781	0.466651	0.0925456	2847	0.0595618	1480
NADK	0.352063	0.0520945	0.512239	0.0886328	3451	0.0703637	1488.5
MTDH	0.321344	0.0779458	0.480935	0.0273096	2994	0.0526277	1489
MAGED1	-0.317604	0.0816703	-0.481552	0.017192	2833	0.0494311	1490
PPP1R9B	-0.416169	0.0198764	-0.340412	0.103592	2867	0.0617344	1493.5
PDE3A	0.52056	0.00268036	0.352915	0.179993	3317	0.0913366	1493.5
UTP18	-0.325788	0.0736917	-0.462821	0.0227624	2806	0.048227	1494.5
EIF2D	0.33853	0.0624865	0.432214	0.0349228	2807	0.0487046	1497
LIN28B	-0.367871	0.0417431	-0.453062	0.0780098	3050	0.0598764	1501
IGF2BP2	-0.434339	0.014627	-0.313163	0.13621	3149	0.0754185	1502
S100P	0.378481	0.0357716	0.365509	0.0863291	3004	0.0610504	1503
DCLK1	0.362797	0.0448682	0.419474	0.058365	2836	0.0516166	1504
AP4M1	-0.318915	0.0803495	0.472399	0.0354455	3231	0.0578975	1504
KTI12	-0.4306	0.0156003	-0.287011	0.173889	3675	0.0947446	1504
ABHD6	0.349477	0.0539665	0.415992	0.0483474	2870	0.0511569	1510.5
CERS5	-0.350208	0.0534323	-0.40412	0.0501652	2891	0.0517987	1511
KDM3A	-0.319877	0.0793902	-0.46982	0.0205319	2857	0.049961	1512
ZNF217	-0.337697	0.0631756	-0.431469	0.0352727	2832	0.0492242	1516
RAE1	-0.360895	0.0460867	-0.358889	0.0850252	3251	0.065556	1517
NFYC	-0.288135	0.115977	-0.458717	0.0241587	3796	0.0700677	1517
ST3GAL4	0.393683	0.0284367	0.325805	0.120268	3296	0.0743524	1521
SRCIN1	-0.27861	0.129084	-0.609591	0.00558972	3553	0.0673369	1521.5
MBTD1	-0.336757	0.0639598	-0.480257	0.0699994	3461	0.0669796	1524.5
FAS	0.368095	0.0416089	0.364049	0.0803175	3085	0.0609632	1525
PHF20	-0.30243	0.0981996	-0.571321	0.00547927	2848	0.0518394	1527.25
PPP2CB	0.380825	0.0345501	0.334318	0.110328	3331	0.0724391	1527.5
POLR3F	-0.322828	0.0765038	-0.435245	0.0335272	3103	0.0550155	1532.5
FTH1	0.520291	0.00269648	0.267084	0.207072	3631	0.104884	1536
RPS6KA1	0.283403	0.122359	0.44835	0.0279953	4036	0.0751771	1536.5
KAT7	-0.350604	0.0531448	-0.377722	0.0687956	3187	0.0609702	1539.5
CHTF8	-0.301356	0.0994593	-0.541578	0.0136508	3135.5	0.056555	1542.5
HIST1H3A	-0.336482	0.0641913	-0.42926	0.0363269	2869	0.0502591	1543
ATP6V1H	0.324262	0.0751315	0.428234	0.0368247	3152	0.0559781	1544
HEBP1	0.294822	0.107385	0.480347	0.017513	3442	0.062449	1545.5
SETD7	0.437953	0.0137351	0.290167	0.17924	3693	0.0964876	1550
TNFRSF10A	0.441944	0.0128033	0.358739	0.120363	2889	0.066583	1551.5
HLCS	0.420019	0.0186507	0.329781	0.115547	2987	0.067099	1554
ADCY10	0.494781	0.00466011	-0.715865	0.173855	3313	0.0892574	1561
RAB27B	0.478405	0.00648231	0.312045	0.137689	2900	0.0720856	1564
ACAP1	-0.336087	0.0645245	-0.521531	0.0382776	2935	0.0514011	1565
ZNF462	-0.316829	0.0824589	-0.458199	0.02434	3032	0.0533995	1565
WDR46	-0.368591	0.0413141	-0.363323	0.0809677	3088	0.0611409	1566.5
GDPD3	0.304477	0.0958324	0.541446	0.011246	2980	0.0535392	1567.75
MAP2	0.287369	0.116993	0.448815	0.0278133	3916.5	0.072403	1568
CD320	-0.289979	0.113558	-0.738641	5.69941e-05	2956	0.0568076	1574.5
ALDH1A1	0.323992	0.0753887	0.38007	0.0669509	3684	0.0711698	1574.5
TSPYL5	-0.346141	0.0564592	-0.409432	0.0469449	2909	0.0517021	1576
DCTN6	0.598633	0.000374275	0.289917	0.169379	3073	0.0848765	1576.5
ACBD5	0.441577	0.0128868	0.32013	0.127248	2977	0.0700672	1577.5
FKBPL	-0.503796	0.0038591	-0.314125	0.154531	3034	0.0791949	1584.5
EMSY	-0.317055	0.0822284	-0.462406	0.0229006	2989	0.0525645	1591
CLMP	0.302591	0.0980124	-0.999849	0.0110729	3024	0.0545427	1591
PTK7	-0.348549	0.0546508	-0.395785	0.0555626	3022	0.0551067	1593.5
PDE4D	0.488032	0.00534935	0.304011	0.158445	3136	0.0818973	1593.5
SKA3	-0.347351	0.0555447	-0.406734	0.0540969	3021	0.0548208	1598.5
USP1	-0.298449	0.102929	-0.556772	0.0107762	3108	0.0568524	1601
SNX33	0.370703	0.0400763	0.366794	0.0778951	3002	0.0589857	1601.5
LRCH2	-0.318945	0.0803188	-0.712577	0.0473006	3458	0.0638097	1603
ZNF646	-0.304392	0.0959304	-0.694418	0.0122155	3008	0.054073	1605.5
GDI2	0.363057	0.0447033	0.376116	0.0700792	3006	0.0573913	1609.5
GGA2	-0.390102	0.030043	-0.346669	0.0969977	3008	0.0635204	1610.5
UBTF	-0.284927	0.120275	-0.544233	0.00597123	3387	0.0631232	1612
MTCH1	-0.468442	0.00786373	-0.308257	0.142787	3008	0.0753253	1615.5
DDX27	-0.392822	0.0288165	-0.328682	0.116839	3260	0.0728276	1615.5
PEX11A	0.336318	0.0643289	0.80781	0.0518561	3182	0.0580925	1618.25
RNF213	0.311967	0.0875403	0.628029	0.021537	3054.5	0.0545386	1625.5
RABGAP1L	-0.292452	0.110373	-0.559216	0.0103635	3289.5	0.0603685	1625.5
FCHO1	-0.422863	0.0177858	0.3775	0.122489	3049	0.0701372	1626.5
PALLD	0.40399	0.0242003	0.336014	0.108422	3042	0.0663112	1628
TOR4A	0.407199	0.0229922	0.340467	0.111907	3055	0.0674495	1630
PRPF40A	-0.272936	0.137393	-0.589487	0.00243451	3591	0.0699138	1630
GALNT6	-0.283727	0.121914	-0.443831	0.033881	4144	0.0778977	1633
ITPR3	0.297559	0.104009	0.4528	0.026293	3560	0.0651511	1640.5
NAPA	0.321625	0.0776706	0.438801	0.0319469	3086	0.0548088	1641.5
SLC2A1	0.336992	0.0637635	0.387398	0.0614372	3324	0.0626004	1642.5
HSPA2	-0.339331	0.0618293	-0.365699	0.0788554	3539	0.0703423	1643.5
BRSK1	-0.388228	0.0309127	-0.725172	0.102916	3122	0.0669146	1644.75
GBP2	0.395066	0.0278354	0.309637	0.150499	3684	0.0891674	1646
CPEB4	0.328981	0.0707472	0.418101	0.0420384	3149	0.0563928	1647
TCHH	-0.343574	0.0584388	-0.532352	0.0918324	3628	0.0751356	1648
ETHE1	0.373542	0.0384594	0.35762	0.0862143	3079	0.0623368	1648.5
TSPAN8	0.412348	0.0211582	0.351331	0.118363	3091	0.0697607	1650
CHMP2B	-0.315049	0.084292	-0.390684	0.059081	3756	0.0716865	1651
ZSCAN31	0.636611	0.000118047	0.387185	0.213702	3583	0.10691	1651.5
MTDH	0.321344	0.0779458	0.432184	0.0349368	3155	0.0564413	1652
ZFP90	-0.271552	0.139478	-0.999433	0.0214357	4192	0.0804571	1656.5
HNRNPA3	-0.29591	0.106032	-0.515251	0.0099746	3187	0.0580035	1657
CDCA5	-0.360097	0.046606	-0.361981	0.0821808	3231	0.0643934	1658
CYSTM1	0.268368	0.144361	0.59049	0.0204709	4265	0.0824162	1658.5
ANKRD11	0.326857	0.0726958	-0.404882	0.0496931	3343	0.0611945	1660
GGT1	0.347329	0.0555618	0.382508	0.0650761	3202	0.0603189	1662
SEMA4C	-0.303443	0.0970231	-0.489915	0.0150929	3130	0.056058	1663
MAP2	0.287369	0.116993	0.582764	0.0140871	3576.5	0.0655399	1665.5
KIF2C	-0.298245	0.103175	-0.424169	0.0388508	3795	0.0710131	1666
MCM6	-0.333428	0.0668009	-0.361312	0.0827901	3713	0.0747955	1666.5
TRIM24	-0.28656	0.118072	-0.616714	0.00132907	3153	0.0597006	1671.5
MIER2	-0.318964	0.0803	-0.471775	0.0308379	3128	0.055569	1672
CDKN2A	-0.348246	0.0548764	-0.451412	0.0689333	3236.5	0.0619049	1678.5
WDR45B	-0.278872	0.12871	-0.535468	0.00700637	3602	0.0678583	1679
ZBTB9	-0.312665	0.0867969	-0.470615	0.0270723	3182	0.0569346	1679.5
GINS4	-0.310684	0.0889207	-0.428826	0.0365366	3413	0.0627286	1680
GCDH	-0.403684	0.0243182	-0.310464	0.1398	3466	0.0820593	1680.5
TEC	0.31682	0.0824676	-0.796551	0.0578769	3700	0.0701722	1685
ZNF627	-0.326651	0.072887	-0.89072	0.0426478	3211	0.0577674	1693.5
NR2F6	-0.29362	0.108893	-0.394334	0.0565469	4280	0.0827198	1694
UNC119	-0.320253	0.0790186	-0.34403	0.0997395	4219	0.089379	1702.5
TTC37	0.389755	0.0302027	0.334617	0.109991	3206	0.0700967	1703.5
COA6	0.39198	0.0291918	0.306499	0.145198	3651	0.0871949	1705
INF2	0.325267	0.0741809	0.421319	0.0403235	3203	0.0572522	1706.5
KCTD5	-0.303636	0.0968006	-0.443276	0.0341314	3571	0.065466	1713.5
APC2	-0.324518	0.0748882	-0.440414	0.0402327	3219	0.0575604	1715
ARID5B	-0.32988	0.0699351	-0.420137	0.0459327	3197	0.0579339	1721
CAPN2	0.304455	0.0958581	0.472087	0.0198486	3221	0.0578534	1721.5
SUCLG2	0.380122	0.0349127	0.341374	0.102557	3224	0.068735	1722
OPLAH	0.265655	0.14862	0.583395	0.00276776	3822	0.0756937	1722.5
SEMA4F	-0.32884	0.0708756	-0.94719	0.0528103	3359	0.061843	1724.5
TSC22D2	-0.370621	0.0401233	-0.342286	0.109882	3473	0.0750024	1725.5
TP53BP2	-0.323925	0.0754525	-0.414612	0.0439619	3297	0.0597072	1728
SNRNP35	0.327643	0.0719701	-0.610383	0.0461044	3251	0.0590372	1729
PPIL4	-0.285286	0.119789	-0.559214	0.00449836	3314	0.0621434	1730.5
RRP7A	-0.317593	0.081681	-0.367788	0.0770316	3956	0.0793563	1730.5
MAN2C1	0.311984	0.0875227	0.443444	0.0299735	3256	0.0587481	1731.5
DHX35	-0.486871	0.00547628	-0.28975	0.169635	3266	0.0875557	1733
ERCC6L	-0.408051	0.02268	-0.284477	0.177889	3918	0.100285	1733
CST6	-0.336079	0.0645309	-0.483968	0.0574978	3294	0.0610144	1734
LDLR	-0.271331	0.139813	-0.592419	0.00228666	3624	0.0710498	1734.5
MDK	-0.352717	0.0516295	-0.366308	0.102429	3637	0.0770292	1736.5
RBM8A	-0.304815	0.0954459	-0.464834	0.0221017	3253	0.0587738	1740
TSPAN4	0.301171	0.0996773	0.463974	0.0702438	4268	0.0849605	1742.5
NCAPH2	-0.262768	0.15325	-0.463668	0.0224826	4500	0.0878662	1752.5
PLOD1	-0.249593	0.175701	-0.634404	0.000870118	4251	0.0882856	1756.5
CLEC16A	-0.279173	0.12828	0.566222	0.00392238	3468	0.0661014	1757
ZMYND8	-0.346887	0.0558944	-0.34506	0.0986633	3687	0.0772789	1757.5
LLGL1	-0.306733	0.0932747	-0.373354	0.0723299	4132	0.0828023	1758.5
CXXC1	0.298767	0.102545	-0.486326	0.0159664	3260	0.0592557	1760.5
MCM3	-0.362956	0.0447676	-0.354047	0.0896287	3285	0.0671982	1766
FIBP	-0.312865	0.086585	-0.41367	0.0444934	3532	0.0655392	1768.5
GPC4	-0.368879	0.0411437	-0.337061	0.107257	3469	0.0742006	1769.5
ING3	-0.285189	0.119921	-0.442999	0.0301585	4025	0.0750396	1772
NOSTRIN	0.464397	0.00849185	0.347979	0.171093	3405	0.0897923	1773.5
BACH1	0.319618	0.0796479	0.419826	0.0411119	3326	0.0603799	1776.5
GTF2B	-0.243748	0.18637	-0.636831	0.000819319	4462	0.0935945	1779
MAP2K6	0.386865	0.0315578	0.339678	0.112793	3281	0.0721755	1780
IL27RA	-0.328959	0.0707675	-0.554816	0.0490681	3283	0.0599178	1785.5
TFDP2	-0.36021	0.0465319	-0.400635	0.0891637	3320	0.0678478	1786
SLC7A2	0.384357	0.0327739	0.377997	0.110566	3287	0.0716701	1788.25
ZDHHC20	-0.296134	0.105756	-0.41087	0.0805532	4573.5	0.0931548	1788.5
PCMTD1	0.266245	0.147687	0.474741	0.0399868	4770	0.0938367	1791.5
CWF19L1	0.364803	0.043611	0.346756	0.0969085	3361	0.0702597	1794
DDX10	0.316836	0.0824518	-0.413925	0.0443488	3444	0.0634003	1795.5
FTSJ3	-0.417181	0.019548	-0.31304	0.136372	3302	0.0779598	1798
APMAP	-0.336329	0.0643197	-0.385435	0.0628784	3357	0.0635991	1798.5
PRDX1	0.457931	0.009584	0.287191	0.173606	3485	0.0915952	1798.5
ASS1	0.295662	0.10634	0.492857	0.0144063	3344	0.060373	1801
NARS	0.388985	0.0305591	0.324248	0.122155	3370	0.0763572	1803
MED22	-0.287811	0.116406	-0.543943	0.00600334	3304	0.0612045	1803.5
BEND3	-0.281046	0.125633	-0.612176	0.00147571	3316	0.0635542	1805.75
STARD4	0.32139	0.0779008	0.891626	0.0421241	3300	0.0600124	1810
NT5DC2	-0.342371	0.0593844	-0.363084	0.0811832	3514	0.0702838	1812
MECP2	-0.336311	0.0643348	-0.326599	0.119315	4172	0.091825	1813
LYSMD2	0.352522	0.0517678	0.395459	0.1043	3670	0.0780338	1814
CEP68	-0.302854	0.0977059	-0.550863	0.0411964	3736	0.0694511	1815
EFHB	0.524962	0.00242825	0.345611	0.297857	4637	0.150142	1815.5
GOT1	0.274583	0.134942	0.538825	0.00659358	3706	0.0707679	1816.5
CCDC102A	-0.281411	0.125122	-0.52845	0.0137889	3736	0.0694552	1818.5
TDRD7	0.294726	0.107504	0.405833	0.0491086	4125	0.0783064	1825.5
STON2	0.389849	0.0301595	0.32624	0.128697	3445	0.0794283	1827
LTA4H	0.397133	0.0269561	0.320875	0.126315	3333	0.0766354	1833
CASKIN2	-0.280148	0.126898	-0.496626	0.0135645	3761	0.0702312	1835
DFFA	-0.500048	0.00417642	-0.244758	0.249037	4136	0.126607	1835.5
SLBP	-0.361495	0.0456993	-0.345035	0.0986889	3427	0.0721941	1836.5
MIIP	-0.396404	0.0272635	-0.392552	0.206872	4363	0.117068	1837.5
NIPSNAP3A	0.36748	0.0419777	0.33517	0.109367	3515	0.0756725	1842
LRRC40	-0.307231	0.0927172	-0.367223	0.0775215	4186	0.0851193	1842
USP40	0.369328	0.0408785	0.409887	0.129176	3738	0.0850271	1843.5
ALOX5	0.302203	0.0984652	0.5241	0.0371683	3666	0.0678168	1845
VKORC1L1	-0.320964	0.0783181	-0.370674	0.0745661	3851	0.0764421	1846
HPD	0.496877	0.0044622	0.742292	0.257708	4248	0.131085	1846.5
PYROXD2	0.40264	0.0247236	0.329005	0.213401	4386	0.119062	1846.5
ZBTB38	0.382539	0.0336785	0.33109	0.114024	3358	0.0738513	1848
WNK3	-0.410373	0.0218469	-0.855134	0.144866	3461	0.0833564	1850
GPATCH11	-0.326936	0.0726222	-0.393756	0.0569422	3466	0.0647822	1850.5
ETFB	0.481855	0.00605481	0.26526	0.210307	3788	0.108181	1852
DDIT4	0.531302	0.00210134	0.799981	0.200019	3505	0.10106	1853
PTPN13	-0.351734	0.0523299	-0.343168	0.100649	3633	0.0764892	1856.5
MPHOSPH10	-0.26123	0.155758	-0.474577	0.0191192	4471	0.0874385	1860.5
TBC1D15	0.360653	0.0462435	0.350783	0.0928349	3360	0.0695392	1861
GALC	-0.308649	0.0911432	-0.369302	0.0828732	4241	0.0870082	1861
MTSS1	0.325937	0.0735516	0.440426	0.0519558	3407	0.0627537	1868
CASP2	-0.378659	0.0356778	-0.330825	0.114331	3410	0.0750043	1868
CCNK	-0.268136	0.144722	-0.502398	0.0123537	4061	0.078538	1869
BCS1L	0.334406	0.0659564	0.372848	0.0727479	3547	0.0693522	1872
ABCB6	0.491455	0.00498958	0.283794	0.178979	3388	0.0919842	1874
SENP5	-0.319126	0.0801379	-0.521413	0.0462268	3430	0.0631823	1875
ZGPAT	-0.344586	0.0576521	-0.36541	0.0791097	3449	0.0683809	1877.5
FUK	0.26935	0.142843	0.412328	0.0505628	4875	0.0967027	1877.5
MUC5B	0.400227	0.0256826	0.330275	0.143678	3544	0.0846801	1878
DEPDC1	-0.285561	0.119417	-0.921142	0.0090826	3463	0.0642496	1880.5
SEC24C	0.287379	0.116979	0.508523	0.0111675	3480	0.064073	1883
RICTOR	0.32712	0.0724517	0.382931	0.0647548	3588	0.0686033	1886.5
PDGFD	0.333293	0.0669181	-0.99315	0.0745571	3597	0.0707376	1888
ATG9A	0.267061	0.146402	0.498492	0.0131627	4122	0.0797823	1888
THAP11	-0.278644	0.129036	-0.443445	0.0440626	4491	0.0865494	1888
ZFHX4	-0.358076	0.0479412	-0.482405	0.112205	3692	0.0800732	1889
RALY	-0.28924	0.114523	-0.439446	0.0316668	3933	0.073095	1889
DMGDH	0.405509	0.0236223	0.549843	0.157989	3693	0.0908057	1891.5
BCAR3	0.264333	0.150727	0.419084	0.0415084	4865	0.0961178	1894
RFK	0.39402	0.0282894	0.295202	0.171471	3970	0.0998802	1895.5
NDUFS4	0.445933	0.0119256	0.249128	0.240418	4325	0.126172	1895.5
SLC3A2	0.446956	0.0117089	0.289414	0.170154	3513	0.0909313	1897.5
PTK2B	0.334743	0.0656672	0.388404	0.0670239	3456	0.0663456	1898
DMTN	0.303657	0.0967756	0.448328	0.0319071	3521	0.0643414	1898.5
PRPF6	-0.337888	0.0630171	-0.356684	0.0870993	3690	0.0750582	1911
DDOST	-0.423003	0.0177444	-0.298382	0.156706	3517	0.0872253	1913
GNPAT	0.287384	0.116973	0.48713	0.0157674	3620	0.0663702	1919.5
ABHD2	0.343124	0.0587914	0.82665	0.0843512	3537	0.0715713	1921.5
SULT1A1	0.383332	0.0332817	0.350063	0.154419	3889	0.0938502	1922.5
DPH6	0.351192	0.0527192	0.36376	0.105022	3704	0.0788708	1925.5
SPC24	-0.31748	0.0817958	-0.386495	0.0620968	3744	0.0719463	1931
SLC3A2	0.446956	0.0117089	0.956886	0.187619	3721	0.0996637	1944
MSRB2	0.389572	0.0302872	0.271556	0.199278	4335	0.114782	1944.5
NOL7	-0.265371	0.149071	-0.458416	0.0242638	4464	0.0866675	1949.5
LEPROTL1	0.307398	0.0925311	0.534673	0.138047	5038	0.115289	1950.5
ALDH3B1	0.516054	0.00296161	0.269224	0.203317	3577	0.103139	1955.25
SOD2	0.357246	0.0484981	0.326817	0.119054	3791	0.0837759	1956.5
ACD	-0.26471	0.150124	-0.652846	0.00133531	3783	0.0757298	1957.5
CETN3	-0.279891	0.127261	-0.535427	0.0070116	3572	0.0671364	1958.25
NRP2	0.407908	0.0227323	0.256044	0.227181	4483	0.124957	1959
SERINC5	0.329816	0.0699927	0.381007	0.161173	4875	0.115583	1959
SLC6A9	0.396069	0.0274058	0.387302	0.153791	3722	0.0905982	1960
CHD8	-0.305958	0.0941477	-0.422945	0.039478	3607	0.0668129	1962
SSU72	-0.260857	0.156371	-0.435861	0.0332492	4806	0.0948103	1965
RBM14	-0.3005	0.100471	-0.437289	0.0326117	3596	0.0665413	1966.5
PCBD2	0.283393	0.122372	0.493475	0.0142654	3696	0.0683188	1967.5
SOX12	-0.287406	0.116943	-0.802014	0.0549174	4437	0.0859302	1968
MEX3A	-0.296188	0.105689	-0.512299	0.0424706	3949	0.0740799	1974
FMN1	0.306539	0.0934932	0.461504	0.0405316	3611.5	0.0670124	1974.5
RPS27L	0.317936	0.0813345	0.392501	0.0578089	3673	0.0695717	1975
BLVRA	0.304236	0.0961097	0.409714	0.0467786	3797	0.0714441	1978
MPP2	-0.408111	0.0226582	-0.299688	0.154813	3626	0.0887354	1978.5
BCL2L1	0.276667	0.131887	0.548952	0.00546915	3606	0.0686782	1983.5
ADAM17	0.322873	0.0764611	-0.325538	0.12059	4471	0.0985255	1985
KPNA4	-0.35447	0.0503989	-0.340362	0.103646	3630	0.0770225	1991.5
HSPH1	-0.325833	0.0736492	-0.573744	0.136999	4634.5	0.105324	1994
WDR25	-0.257596	0.161802	-0.672687	0.0117555	4385	0.0867787	1997.25
CDK11B	-0.269376	0.142803	-0.555267	0.004853	3776	0.0738281	2002
NTPCR	0.257331	0.16225	0.401481	0.0518279	5297	0.107039	2006
DCAF15	-0.501443	0.0040558	-0.418796	0.2619	4280	0.132978	2006.5
ABI2	-0.321317	0.0779717	-0.386756	0.0619056	3654	0.0699386	2012.5
BUB1	-0.262961	0.152937	-0.542439	0.00910232	4124	0.0810194	2012.5
SNX11	-0.300726	0.100204	-0.461242	0.0406603	3766	0.070432	2014.5
LSM14B	-0.495897	0.00455381	-0.229425	0.280849	4516.5	0.142702	2015.5
SRC	0.389023	0.0305415	0.307035	0.14446	3671	0.0875009	2018
SCD5	-0.281721	0.124688	-0.492267	0.014542	3750	0.0696152	2020.5
CP	0.438512	0.0136013	0.291626	0.18789	3776	0.100746	2030.5
LYN	0.421821	0.0180989	0.263427	0.213595	4207	0.115847	2035
C19orf53	-0.324813	0.074609	-0.360792	0.0832661	3913	0.0789375	2037.5
VPS26A	0.326164	0.0733394	0.345795	0.0978999	4080	0.0856197	2040
BCHE	0.292613	0.110168	0.634031	0.0268238	3722	0.0684958	2041.5
ALG8	-0.285289	0.119785	-0.476406	0.0185977	3748	0.0691913	2042.5
PHF6	-0.276127	0.132674	-0.529398	0.00780764	3701	0.0702409	2043
CDNF	0.323552	0.075809	-0.918396	0.0816044	3915	0.0787067	2045
TCEAL8	-0.278115	0.129794	-0.735358	0.0239599	4083	0.0768768	2048
PBX2	-0.338758	0.0622986	-0.287267	0.183824	4977	0.123061	2051
TCF3	-0.25956	0.158515	-0.555138	0.004865	4090	0.0816901	2052.5
CCDC61	0.384125	0.0328884	0.30289	0.254151	5031	0.14352	2054
HK1	0.385958	0.0319932	0.28053	0.184246	4231	0.10812	2054.5
FAM120A	0.264646	0.150226	0.620083	0.00122844	3778	0.075727	2057
LMLN	-0.373198	0.0386523	-0.57554	0.135488	3776	0.0870703	2058.5
HSPA13	-0.280012	0.127089	-0.485627	0.0161413	3843	0.0716152	2061
GALK2	0.40739	0.0229222	0.285823	0.175757	3899	0.0993396	2062
B4GALT7	-0.316007	0.0833014	-0.386285	0.0622515	3773	0.0727765	2062.5
HTRA1	0.392306	0.0290459	0.297826	0.167516	3936	0.0982809	2066
MOGS	-0.26131	0.155627	-0.495038	0.0139142	4336	0.0847706	2068
DNAJC16	-0.231664	0.209846	-0.495642	0.0137802	5414	0.111813	2068
PIN1	-0.495225	0.00461758	-0.264139	0.212314	3755	0.108466	2070.5
MLF1	-0.301284	0.0995434	-0.573351	0.0405087	3755	0.0700261	2072
PRPF38A	-0.272787	0.137617	-0.474031	0.0192773	4117	0.0784472	2072
KIAA0930	0.351521	0.052483	0.446542	0.228237	5244	0.14036	2073
SRSF6	-0.279796	0.127396	-0.468122	0.0210559	3957	0.0742259	2077
FABP7	-0.293015	0.109657	-0.426923	0.0772359	4605	0.0934465	2077.25
ZFP64	-0.285723	0.119198	-0.453988	0.0258527	3910.5	0.0725254	2077.5
TRO	-0.338758	0.0622988	-0.352343	0.0991649	3845	0.0807319	2078.5
MGLL	0.293826	0.108633	0.358727	0.085176	4709	0.0969046	2081.5
SCAF8	-0.274037	0.135751	-0.473306	0.0194888	4085	0.0776199	2085.5
CTSB	0.377336	0.0363807	0.283999	0.178651	4276	0.107516	2086
DDX39B	-0.354985	0.0500423	-0.330032	0.115254	3778	0.0826482	2087.5
RAB38	0.340467	0.0609069	0.335073	0.118073	4070	0.08949	2093
SMPD4	-0.399133	0.0261272	-0.295422	0.161059	3791	0.093593	2094
ILF2	-0.26265	0.153441	-0.610821	0.00152212	3862	0.0774814	2096
IARS2	0.312804	0.0866496	0.387075	0.0616728	3839	0.0741612	2096.25
GBP6	0.387913	0.0310607	0.379117	0.201411	4380	0.116236	2101.5
ACTN4	0.288586	0.115381	0.580763	0.101048	5087.5	0.108214	2103.5
RFXANK	-0.28116	0.125474	-0.570101	0.0168759	3826	0.0711749	2104
RPL13A	0.352848	0.0515366	0.305708	0.146292	4230	0.0989143	2104.5
GPD1	0.306668	0.0933475	0.559428	0.0735539	4154	0.0834507	2108.75
MRRF	0.342636	0.0591753	0.316388	0.132006	4203	0.0955907	2109.5
PITX1	0.481955	0.00604277	0.336164	0.220555	3901	0.113299	2110.5
CLIP1	0.376539	0.0368096	0.313249	0.155746	3994.5	0.0962779	2111.25
RAP1GAP	0.347814	0.0551982	0.36014	0.155617	4457	0.105407	2115
CADM1	-0.426116	0.016838	-0.232141	0.275036	4856	0.145937	2115.5
YES1	-0.315168	0.0841692	-0.356183	0.087575	4171	0.0858721	2118
SLC25A16	0.272018	0.138773	0.50904	0.0184359	4114	0.0786046	2120.5
MCU	0.325446	0.0740127	0.264197	0.21221	5576	0.143111	2124
EIF2AK3	-0.265711	0.148531	-0.555939	0.00479104	3888	0.076661	2125
TP53BP1	-0.262665	0.153417	-0.517454	0.00960772	4155	0.0815126	2125.5
CWF19L2	-0.252199	0.171085	-0.396567	0.0550382	5505	0.113062	2125.5
KBTBD11	0.43425	0.0146496	0.350867	0.199755	3930	0.107202	2128
FAM117A	-0.445643	0.0119878	-0.751816	0.248184	4409	0.130086	2130.5
SLC12A7	0.31044	0.0891847	0.383164	0.0645784	3920	0.0768815	2132.5
SF3B2	-0.256751	0.163231	-0.548093	0.00555778	4222.5	0.0843946	2133
ALKBH7	-0.270433	0.14118	-0.539544	0.0140786	4041	0.0776295	2134
RERE	-0.268907	0.143526	-0.484774	0.0163568	4157	0.0799414	2134
RCOR2	-0.414453	0.020444	-0.298331	0.188993	3988	0.104719	2134.5
H2AFV	-0.349348	0.0540615	-0.273141	0.196564	4917	0.125313	2136
PSMD12	-0.33581	0.0647583	0.291746	0.166582	4809	0.11567	2138
ZNF418	-0.405431	0.0236515	-0.427569	0.217742	4414	0.120697	2139
ENO1	0.268959	0.143446	0.520575	0.00910714	3935	0.0762767	2140
YLPM1	-0.247285	0.179861	-0.398697	0.0536285	5661.5	0.116745	2140
RPS24	0.325038	0.074396	0.346712	0.0969535	4096	0.0856747	2143
IL37	0.257398	0.162137	0.937424	0.0186134	4590	0.090375	2145
MCTP1	0.481561	0.00609029	0.747516	0.252484	4251	0.129287	2147.5
FARSA	-0.449115	0.0112622	0.267825	0.205766	3918	0.108514	2152
TMED1	-0.3013	0.0995247	-0.411715	0.0509415	3950	0.0752331	2152
GCNT3	0.392865	0.0287974	0.357083	0.174545	4031	0.101671	2157
SNX1	0.261477	0.155353	0.403085	0.0508127	5131	0.103083	2157.5
MAT1A	0.359705	0.0468626	0.318999	0.137907	4013	0.092385	2159.5
ZFYVE19	0.278069	0.129861	0.440592	0.0311737	4250	0.0805172	2159.5
NT5DC3	0.225375	0.222834	0.553196	0.00504832	5394	0.113941	2162.5
CEP76	-0.29769	0.10385	-0.479232	0.0441896	3924	0.0740197	2166
COX16	-0.291813	0.11119	-0.445596	0.0376764	3983	0.0744331	2166
BRMS1L	-0.245576	0.182985	-0.467285	0.0213184	5051	0.102152	2167.5
KDM1B	-0.267792	0.145258	-0.50961	0.0109672	4029	0.0781126	2168
PDIA6	-0.284918	0.120287	-0.427855	0.0370099	4175	0.0786486	2171.25
TST	0.329129	0.0706135	0.281916	0.181996	5153	0.126305	2171.5
C2CD5	-0.260206	0.157445	-0.457239	0.0246782	4650	0.0910615	2172.5
S100A6	0.333654	0.0666047	0.344125	0.0996402	3948	0.0831224	2176
TRIM47	0.242086	0.189485	0.476444	0.0185871	5113	0.104036	2181.5
POLA2	-0.30659	0.093436	-0.38498	0.0632168	4004	0.0783264	2182
RHOF	0.354382	0.05046	0.29168	0.166683	4470	0.108571	2183.5
METTL15	0.385368	0.0322791	0.278127	0.188194	4272	0.110236	2189.25
BNIP2	0.265747	0.148473	0.48771	0.0182389	4304	0.083356	2189.5
ITGB8	-0.290687	0.11264	-0.33829	0.105903	5098	0.109271	2190
RAB27A	0.286391	0.118299	0.422527	0.0396941	4188	0.0789966	2190.5
TIAM2	-0.281797	0.124583	-0.599786	0.0233708	3967	0.073977	2192
BCL7C	-0.430379	0.0156595	-0.265057	0.210671	4108	0.113165	2192.5
ABCG1	0.440799	0.0130651	0.291834	0.311348	5162	0.162207	2193
AMZ2	-0.338965	0.0621286	-0.370314	0.118603	4109	0.0903657	2194.5
AURKA	-0.295719	0.106269	-0.353979	0.0896941	4716	0.0979816	2195.25
RAD51	-0.241166	0.191225	-0.608156	0.00344512	4682	0.0973349	2201.75
PC	0.446614	0.0117809	0.240493	0.257639	4510	0.13471	2202.5
PDIA5	-0.301388	0.0994216	-0.365511	0.0790207	4381	0.0892212	2203.5
NFXL1	0.339523	0.0616728	0.332439	0.112469	4025	0.0870707	2203.75
NELFA	-0.340541	0.0608472	-0.251471	0.235877	5520	0.148362	2204.5
PELP1	-0.286918	0.117593	-0.340449	0.103552	5181	0.110573	2205.5
CFI	0.309338	0.0903864	0.623521	0.072779	4075	0.0815827	2206.5
FXR1	-0.308495	0.0913135	-0.342194	0.151559	5194.5	0.121436	2207
CENPT	-0.251803	0.171782	-0.570344	0.00694023	4429	0.089361	2210.5
PITPNM2	0.545204	0.00151514	0.319017	0.246473	4012	0.123994	2212
ACTN4	0.288586	0.115381	0.414766	0.043876	4192.5	0.0796286	2214.5
STAU1	-0.382359	0.0337692	-0.286874	0.174103	4154.5	0.103936	2215.75
ADH1C	0.273456	0.136616	0.514427	0.0870491	5324	0.111832	2216
AP4E1	0.282737	0.123278	0.454177	0.0294767	4086	0.0763771	2218.5
WEE1	-0.36026	0.046499	-0.31531	0.16384	4345	0.105169	2219.5
RPA2	-0.297647	0.103901	-0.383442	0.0643685	4269	0.0841349	2220
FRMD8	-0.295243	0.10686	-0.404882	0.0553074	4221	0.0810839	2221.5
USP11	-0.328688	0.071014	-0.31479	0.134077	4533	0.102546	2226.5
SUPV3L1	0.239273	0.194838	0.460344	0.0235973	5351	0.109218	2227
UCKL1	-0.328014	0.0716289	-0.330356	0.143573	4668	0.107601	2228.5
VKORC1	-0.282876	0.123086	-0.418395	0.0418796	4332	0.0824826	2231
C1orf21	-0.283876	0.121709	-0.459069	0.0637898	4682	0.0927493	2231
PORCN	0.321677	0.0776203	0.406072	0.094508	4105	0.0860642	2232
PNKD	0.446315	0.0118443	0.225391	0.289625	4875.5	0.150735	2235
KIF13B	0.348745	0.0545058	0.315148	0.133611	4136	0.0940584	2235.5
ZBTB17	-0.246651	0.181015	-0.685983	0.00236318	4440	0.0916893	2235.5
MIPEP	0.254294	0.167438	0.404447	0.0499623	5342	0.1087	2241.5
DRAP1	-0.315923	0.0833877	-0.345201	0.0985166	4295	0.0909522	2242.5
ZNF66	-0.421059	0.0183304	-0.60382	0.204346	4102	0.111338	2245.5
MRPS11	0.314588	0.084772	0.342165	0.101712	4379	0.0932421	2246.25
HMGN3	-0.324564	0.0748447	-0.344551	0.0991945	4144	0.0870196	2249.5
SUPT3H	-0.469592	0.00769243	-0.647277	0.237714	4146	0.122703	2250
FCHSD2	-0.227431	0.21853	-0.475247	0.0294609	5975	0.123996	2253.75
PSMB3	-0.286625	0.117985	0.308001	0.143136	5724	0.130561	2255
PUSL1	-0.327528	0.072076	0.260179	0.219504	5615	0.14579	2257
FAM102A	0.444329	0.0122723	0.317124	0.315197	5181	0.163735	2258.25
PREX2	-0.239386	0.194621	0.944481	0.0555194	5979	0.12507	2258.25
CEP85L	0.260278	0.157325	0.908085	0.0122843	4314	0.0848049	2258.5
EYA4	0.340297	0.0610445	0.571932	0.235643	5527	0.148344	2261
RAVER1	-0.467168	0.00805714	-0.230248	0.279079	4619.5	0.143568	2263.5
AP1S3	0.285978	0.118854	0.46894	0.037003	4141	0.0779286	2265.75
RMDN2	0.504575	0.00379577	0.274653	0.286036	4544.5	0.144916	2266.5
HNRNPD	-0.273949	0.135882	-0.435272	0.0335152	4407.5	0.0846988	2268
SETD1A	-0.221051	0.232074	-0.519225	0.00932095	5737	0.120697	2270.5
MEAF6	-0.212473	0.251155	-0.543058	0.00610207	6055	0.128628	2272.25
PDXK	0.221605	0.230875	0.514659	0.0100752	5737	0.120475	2276
FBXO4	0.353513	0.0510679	0.317231	0.185704	4724	0.118386	2277.5
YARS	0.387567	0.0312241	0.28264	0.180829	4163	0.106027	2283.5
BAG1	0.390597	0.029817	0.224243	0.292154	5383	0.160985	2283.5
OAS3	0.287779	0.116448	0.407408	0.0481523	4304	0.0823002	2286.75
TESK2	-0.294628	0.107627	-0.455259	0.0881511	4730	0.0978889	2287.5
TADA2A	-0.328155	0.0715002	-0.509834	0.109133	4209	0.0903164	2290
NPAT	-0.254332	0.167373	-0.54858	0.00550738	4286	0.08644	2290.5
AGGF1	0.44547	0.0120248	-0.251046	0.259768	4541	0.135896	2293.5
POFUT2	-0.248834	0.177061	-0.676313	0.000285416	4236	0.088673	2295
C1R	0.313414	0.0860043	0.375549	0.12459	4717	0.105297	2299
ILF3	-0.31539	0.0839385	-0.907728	0.092272	4217.5	0.0881052	2299.5
FAM9C	-0.312541	0.0869286	-0.736642	0.0949033	4319	0.090916	2300.5
RFX5	-0.297699	0.103838	-0.368583	0.0763463	4443	0.0900922	2301.25
MRGBP	-0.295978	0.105949	-0.385022	0.0631857	4319	0.0845675	2302.5
THOC1	-0.278451	0.129312	-0.443767	0.0298398	4208	0.0795759	2303.5
CYP2S1	0.379484	0.0352445	0.204887	0.336856	6009	0.18605	2309.75
CDC37	-0.310238	0.0894042	-0.356486	0.087287	4268	0.0883456	2311
POLK	0.277328	0.130929	0.451376	0.0349771	4352	0.0829531	2312.75
PPIG	-0.249399	0.176048	-0.398824	0.053545	5578	0.114797	2313.5
RNF2	-0.270922	0.140435	-0.417592	0.042315	4666	0.091375	2317.25
WDR77	-0.256669	0.16337	-0.328588	0.116949	6273	0.14016	2318.5
ISY1	-0.228522	0.216269	-0.57436	0.00333279	5212	0.109801	2319
MAPKAPK2	0.26489	0.149836	0.488616	0.0154045	4256	0.0826203	2325
SRGAP2	-0.341096	0.0604008	-0.314423	0.134557	4278	0.0974787	2327.5
RPN1	-0.374565	0.0378897	-0.255824	0.227595	4881	0.132742	2331.5
GTPBP3	-0.319356	0.0799087	-0.343132	0.100686	4266	0.0902974	2333
IFT57	-0.280809	0.125965	-0.521958	0.0673041	4820	0.0966347	2334
GINS1	-0.342531	0.0592585	-0.313846	0.135311	4261	0.0972849	2335
HLTF	-0.361027	0.0460013	-0.29564	0.160736	4290	0.103369	2341
PBX1	0.401006	0.0253696	0.263051	0.214274	4411	0.119822	2341
NIPSNAP3B	0.259169	0.159166	0.532619	0.0277238	4745	0.093445	2348.5
SPOP	-0.223084	0.227697	-0.740138	0.0225945	6000	0.125146	2352
TMEM199	-0.31999	0.0792783	-0.34026	0.112139	4407	0.0957085	2354.5
LRCH1	-0.289403	0.114309	0.309844	0.140636	5604	0.127472	2357
PLCG1	-0.418287	0.019194	-0.254443	0.230203	4432	0.124698	2358
HSDL2	0.331844	0.0681862	0.30359	0.149252	4663	0.108719	2358.5
ARHGEF2	0.335712	0.0648412	0.296062	0.160111	4738	0.112476	2360
TSR2	-0.376379	0.0368964	-0.246992	0.255879	5154	0.146387	2362
RBMX	-0.25611	0.164322	-0.504325	0.0119698	4431.5	0.0881459	2365
HOMER1	-0.336519	0.0641601	-0.280156	0.184857	5020	0.124508	2369
HMCES	-0.409725	0.022077	-0.26358	0.213318	4315	0.117698	2372.5
RNF11	-0.337071	0.063697	-0.419581	0.135305	4367	0.0995012	2376
TRNAU1AP	-0.207826	0.261914	-0.646539	0.000640857	6047	0.131277	2383
ARHGEF5	0.266463	0.147342	0.469329	0.0206822	4332	0.0840121	2385
HNRNPA1	-0.250265	0.174502	-0.573419	0.00339685	4342.5	0.0889493	2391
MUC5AC	0.40676	0.0231548	0.354547	0.213569	4343	0.118362	2391
FLII	-0.245642	0.182864	0.653075	0.000540566	4378.5	0.091702	2398.5
CLASRP	0.416378	0.0198082	-0.254378	0.230326	4454	0.125067	2400
PNMA1	-0.29027	0.11318	-0.458434	0.0556974	4364	0.0844388	2403
CCDC124	-0.315429	0.0838983	-0.263011	0.214345	5809	0.149122	2403.5
DHX16	-0.364549	0.0437689	-0.253082	0.232789	5086	0.138279	2404.5
FAM133A	0.376376	0.0368977	-0.240262	0.269474	5318	0.153186	2406
MICB	-0.357237	0.0485045	0.648431	0.163674	4390.5	0.106089	2410
RPL10	-0.306564	0.0934643	0.3403	0.103713	4602.5	0.0985889	2410.5
AHCYL2	0.318495	0.0807707	0.316016	0.132487	4720	0.106629	2411.5
BCORL1	-0.266122	0.147881	-0.471061	0.0232791	4413	0.08558	2412.75
TBCC	-0.349489	0.0539578	-0.266595	0.207935	5054	0.130946	2418.5
CCP110	-0.3225	0.0768212	-0.304328	0.19204	5386	0.134431	2420
DGKD	0.431206	0.0154389	-0.286316	0.249384	4514	0.132411	2424.5
NCOA5	-0.225902	0.221724	-0.569608	0.00366719	5320	0.112696	2427
ZNF608	-0.367587	0.0419129	-0.231063	0.277333	5537	0.159623	2427
SPANXC	0.37082	0.0400084	-0.864996	0.334641	6116	0.187325	2428
RTN4R	-0.276828	0.131654	-0.511658	0.0357781	4384	0.083716	2432.5
TCIRG1	0.293163	0.109471	0.367291	0.0774623	4601	0.0934665	2433
PPP1R35	-0.277336	0.130918	-0.521886	0.0381228	4424	0.0845204	2435
SSX2IP	-0.257373	0.162178	-0.652436	0.0114371	4389	0.0868078	2436.5
FLNB	0.354758	0.0501991	0.367731	0.161129	4403.5	0.105664	2437.5
CPNE5	-0.27374	0.136193	-0.37614	0.0700601	5072	0.103127	2437.5
PPP3CB	0.24593	0.182335	0.350503	0.0931144	6284	0.137725	2437.75
SMARCA2	0.439311	0.0134119	0.231647	0.276087	4766	0.144749	2439
GNAI1	0.242786	0.188168	0.427655	0.0371083	5504	0.112638	2439
FAM3C	-0.329856	0.0699574	-0.255497	0.22821	5653	0.149084	2440.5
SPEN	-0.285511	0.119485	-0.389547	0.0598883	4580	0.0896865	2441.5
VDAC1	0.347633	0.0553333	0.299116	0.15564	4462	0.105487	2442
CRABP2	-0.338893	0.0621877	-0.310284	0.140042	4405	0.101115	2447.5
TOX4	-0.336401	0.064259	-0.309958	0.140482	4453	0.10237	2448
AK3	0.422015	0.0180402	0.247559	0.24349	4522	0.130765	2450.5
PLEKHA2	0.326095	0.0734042	0.324196	0.122218	4421	0.097811	2451.5
RPS11	0.25184	0.171716	0.363139	0.0811339	5911	0.126425	2455.5
GSTP1	0.263396	0.152233	0.461545	0.0231894	4499	0.0877112	2458
KANK1	0.313203	0.0862263	0.287225	0.173553	5378	0.12989	2458.5
PHYKPL	0.311599	0.0879345	0.424877	0.100908	4439	0.094421	2461
ID1	0.335581	0.0649525	0.326763	0.148244	4575	0.106598	2461
HOXB6	0.298542	0.102817	0.543874	0.0837248	4517	0.0932707	2462.5
SKAP2	0.218977	0.236595	-0.950445	0.0131436	5957	0.124869	2463
ARFGAP1	-0.348017	0.0550467	-0.269518	0.202805	5004.5	0.128926	2465.5
UBE2K	0.29448	0.107812	0.255063	0.229028	6532	0.16842	2468
CBLL1	-0.242035	0.18958	-0.479584	0.0177191	5090	0.10365	2471
STRN	-0.304437	0.0958783	-0.31008	0.140317	5166	0.118098	2473
PTPRD	-0.283754	0.121877	-0.418051	0.176259	6239	0.149068	2473
SOD1	0.261243	0.155736	0.394635	0.0563418	5233	0.106039	2479
C1orf52	-0.367655	0.0418721	-0.227354	0.285334	5622	0.163603	2487.5
NUDT5	0.322136	0.0771739	0.283791	0.178983	5249	0.128078	2488.5
FER1L6	0.325184	0.0742584	0.41981	0.260626	6111	0.167442	2489.5
GYG1	-0.305362	0.0948232	-0.240507	0.25761	6513	0.176217	2494.5
ANKS1B	-0.307671	0.0922267	0.454925	0.10217	4536	0.0971985	2497.5
GSK3A	0.30247	0.0981531	0.35612	0.0876351	4485	0.0928941	2498
TROAP	-0.369314	0.0408869	-0.539501	0.34804	6300	0.194463	2498
YTHDC2	0.35403	0.0507055	0.241987	0.254605	5488	0.152655	2502.25
WIZ	-0.306969	0.093011	-0.390722	0.0981262	4492.5	0.0955686	2509.5
SHMT2	0.300673	0.100266	0.306369	0.145378	5315	0.122822	2510
STK4	-0.275231	0.133987	-0.406798	0.0485207	4670	0.0912538	2513
GMEB2	-0.323822	0.0755508	-0.298642	0.156329	4942	0.11594	2513
TIE1	-0.331773	0.0682491	0.838399	0.161601	4837	0.114925	2513.5
PLXNA2	0.237358	0.198544	0.58635	0.00413082	4849	0.101337	2513.5
LAMP2	-0.2608	0.156465	-0.407515	0.0480882	5103	0.102276	2513.5
BCAS4	-0.363627	0.0443442	-0.379428	0.313866	6009	0.179105	2515.5
XIRP1	-0.251341	0.172595	-0.47377	0.0223902	4870	0.0974924	2519
ROR2	-0.353168	0.0513108	-0.369435	0.214111	5061	0.132711	2519
PKM	0.383059	0.0334179	0.267555	0.206241	4516.5	0.11983	2520
MPV17L2	-0.463225	0.00868153	-0.330946	0.32017	5102	0.164426	2520.5
LARP4B	0.217947	0.238863	0.474127	0.0192494	6176.5	0.129056	2521.5
ROBO2	-0.331064	0.0688772	-0.612921	0.143351	4598	0.106114	2522
MED9	-0.333247	0.0669576	-0.332305	0.141083	4527	0.10402	2525.5
LSM14B	-0.495897	0.00455381	-0.229665	0.280332	4507.5	0.142443	2526
PTGS2	0.369209	0.0409484	0.234458	0.281564	5564	0.161256	2527
F2	0.406038	0.0234235	-0.249873	0.238969	4627	0.131196	2529
CLSTN1	-0.225346	0.222894	-0.502524	0.0123282	5632	0.117611	2530.5
NCOA4	0.303369	0.0971085	0.328862	0.116627	4878	0.106868	2533
PDZD8	0.394642	0.0280189	0.25814	0.223268	4567	0.125643	2536
MGAT5	0.310272	0.0893676	0.243541	0.251472	6318	0.17042	2542
ADCK5	-0.262329	0.153963	0.501301	0.0678228	5372	0.110893	2543
EFNA5	0.240209	0.193046	0.459155	0.0479782	5811	0.120512	2543
TAF5	-0.233	0.207156	-0.662962	0.000414675	4866	0.103785	2543.75
MEX3D	-0.28326	0.122556	-0.421689	0.0569113	4599	0.0897336	2545
CEBPG	0.338147	0.0628028	-0.376724	0.150351	4555	0.106577	2547.25
CSTF1	-0.244319	0.185307	-0.497758	0.0133197	4884	0.0993135	2549
STAT5A	0.398307	0.026467	0.236825	0.26519	4979	0.145828	2551
GCC1	-0.207189	0.263413	-0.463706	0.0224701	6775	0.142942	2551
HNRNPD	-0.273949	0.135882	-0.423528	0.0391784	4531.5	0.0875304	2551.5
SLC3A2	0.446956	0.0117089	0.313913	0.274405	4704	0.143057	2552
TRIM11	-0.228787	0.215722	-0.488795	0.0153612	5592	0.115541	2555.5
ARID1B	-0.255482	0.165395	-0.478777	0.017939	4622	0.0916668	2556.5
2022-09-03	-0.281251	0.125346	-0.349745	0.0938721	5185	0.109609	2557.5
CMTM6	-0.298869	0.102422	-0.346399	0.105401	4821	0.103911	2558
CLDN2	0.44226	0.0127319	0.7416	0.2584	4552	0.135566	2559
NLRP2	-0.231483	0.210213	-0.372778	0.0797975	6679	0.145005	2563.5
GXYLT1	-0.277984	0.129983	-0.40947	0.0469224	4567	0.0884526	2565.5
SNAPIN	-0.292932	0.109763	-0.378337	0.0750595	4581	0.0924114	2568
FLII	-0.245642	0.182864	0.54175	0.00625061	4625.5	0.0945571	2569
ARNT	-0.333149	0.0670432	-0.227197	0.297158	6359	0.182101	2569.5
EXOC6	0.469877	0.00765046	0.21694	0.308563	4936	0.158107	2570.5
BIN1	0.247686	0.179133	0.471943	0.026584	5094.5	0.102859	2571.5
ERBB2	-0.319636	0.0796294	-0.321785	0.125182	4587	0.102406	2573.5
RNPS1	-0.257998	0.161125	-0.463482	0.0225438	4655	0.0918344	2574
MCM7	-0.261204	0.155802	-0.437079	0.0327045	4782	0.094253	2576.5
CXorf56	-0.242377	0.188937	-0.440206	0.0313392	5399	0.110138	2576.5
COMTD1	0.277168	0.131161	0.300761	0.153269	6143	0.142215	2577
EIF2S3	0.274583	0.134942	0.337097	0.107218	5585	0.12108	2579
NSMCE4A	0.204115	0.27072	-0.531512	0.0075203	6515	0.13912	2579.5
DDC	0.26195	0.15458	0.594317	0.159357	6664	0.156968	2581
SLC43A1	0.278931	0.128627	0.551925	0.0505115	4607	0.089569	2581.5
TRAF5	0.402071	0.0249473	0.378562	0.280714	5139	0.152831	2583
CDC20	-0.258812	0.159761	-0.407368	0.0481767	5163	0.103969	2583
SUMO1	-0.235011	0.20315	-0.57591	0.00322947	4922	0.10319	2587
SLC25A36	-0.240236	0.192995	-0.656988	0.0545357	5931	0.123765	2589.5
CASP4	0.279357	0.128018	0.377096	0.0692936	4896	0.098656	2590
NNMT	0.307541	0.0923713	0.316858	0.131402	4931	0.111887	2590.5
POLR2C	-0.206047	0.266111	-0.477287	0.0183505	6730	0.142231	2590.5
ORC6	-0.35778	0.0481394	-0.298594	0.200973	4812	0.124556	2591.5
TTPAL	-0.352092	0.0520742	-0.244849	0.298137	6021	0.175106	2592
PDE2A	0.260407	0.157113	-0.69782	0.0366005	4895	0.0968569	2592.5
NR1H2	0.423669	0.0175471	0.19014	0.464803	6950	0.241175	2592.5
HOMER3	-0.254404	0.167248	-0.339284	0.104816	6167	0.136032	2594.5
COL26A1	-0.32126	0.0780279	0.622652	0.135319	4697	0.106673	2595.5
CFB	0.288144	0.115965	0.390513	0.150114	5764	0.133039	2596
TTC39A	0.285868	0.119003	0.47172	0.103653	5211	0.111328	2597.25
SLC31A1	0.306329	0.0937294	0.334202	0.119091	4823	0.10641	2598
IL1RN	0.372505	0.0390434	0.376974	0.20418	4638	0.121612	2601.5
DBN1	-0.258513	0.160262	-0.36385	0.0804959	5685	0.120379	2601.5
DNAJB1	-0.379498	0.0352374	-0.220645	0.300169	5614	0.167703	2601.75
MPC1	0.257537	0.161902	0.539127	0.0311588	4873	0.0965303	2603
ALYREF	-0.236545	0.200131	-0.487883	0.0155827	5261	0.107857	2603
SDCBP	0.29093	0.112325	0.296136	0.160002	5818.5	0.136163	2604
DNAJB4	0.362454	0.045086	0.259815	0.220173	4975	0.132629	2605.5
DBF4	-0.289322	0.114415	-0.990076	0.0897654	4901	0.10209	2606
NDUFA5	-0.319316	0.0799486	0.236411	0.266051	6287	0.173	2607
LRWD1	-0.353926	0.0507782	-0.232288	0.274722	5719	0.16275	2609
NRGN	-0.473539	0.00712867	-0.36156	0.33903	5247	0.173079	2610.5
MAGI1	-0.238124	0.197056	-0.391172	0.0587377	6094	0.127897	2611
SLC2A12	0.299087	0.10216	-0.977051	0.136649	5238	0.119404	2613.25
UBE2M	0.393469	0.0285309	0.251809	0.235228	4714	0.131879	2616.5
GINM1	-0.287981	0.11618	-0.344918	0.148116	5740	0.132148	2618.5
SNW1	-0.254131	0.16772	-0.461069	0.0233503	4797	0.0955352	2619
LBR	0.287261	0.117137	0.340416	0.103588	5174	0.110362	2619
ZNF318	-0.247836	0.178861	-0.45862	0.0241926	5040	0.101527	2621
ZNF711	-0.210013	0.256813	-0.850677	0.000452506	5903	0.128633	2622
JAK3	-0.290203	0.113267	-0.444528	0.0845008	4800	0.0988837	2622.25
MOB3C	0.232001	0.209164	-0.897365	0.102635	6985	0.155899	2623.5
BRD2	-0.224678	0.224307	-0.543003	0.00610829	5470	0.115208	2624.5
PDGFC	-0.357765	0.0481491	0.796776	0.203224	4840	0.125686	2630.5
PTPN7	-0.268586	0.144024	-0.66435	0.0509605	4903	0.0974921	2630.5
IREB2	0.284786	0.120467	0.376567	0.0697169	4752	0.0950919	2631
GALNT16	-0.372252	0.0391874	-0.400393	0.222371	4854	0.130779	2631.5
SLC7A6OS	-0.251224	0.172801	-0.478749	0.0241914	4922	0.0984963	2634.5
WHAMM	0.393283	0.0286129	0.498867	0.254421	4926	0.141517	2636
PDE7A	0.310293	0.0893444	-0.797099	0.202901	5757	0.146123	2638
HSF2	-0.2758	0.133153	-0.608609	0.0819916	5183	0.107572	2640.5
PLEC	0.222809	0.228286	0.365051	0.0794267	7039.5	0.153856	2644.5
APIP	0.267504	0.145708	0.416997	0.0426399	4782	0.0941741	2648.5
KIF1B	-0.283452	0.122291	-0.421257	0.0724587	4825.5	0.097375	2648.75
ATP1B3	-0.402415	0.0248121	-0.243454	0.251647	4807	0.13823	2649.5
PACSIN2	0.266132	0.147864	0.314103	0.134974	6199.5	0.141419	2654.5
KRBA1	-0.294613	0.107646	0.890939	0.109061	5038	0.108353	2655
CASP10	0.203182	0.272962	0.705723	0.00703192	6553	0.139997	2656
EZH2	-0.203582	0.271998	-0.636875	0.000818435	6269	0.136408	2657
NCKIPSD	0.240398	0.192685	0.709536	0.0215465	5244.5	0.107116	2657.5
OCIAD2	0.341082	0.0604117	0.215464	0.311947	6366	0.186179	2659
PTPN2	-0.29302	0.109651	-0.338211	0.105989	5027	0.10782	2660
SMS	-0.35324	0.0512603	-0.272323	0.197962	4854	0.124611	2661
SKP2	-0.250632	0.173851	-0.61022	0.0267727	4996	0.100312	2662
ESPN	-0.236726	0.199777	-0.460988	0.04698	5929	0.123378	2663.75
RBMX2	-0.226337	0.220814	-0.663214	0.000411829	5141	0.110613	2664
CDKAL1	-0.219219	0.236064	-0.450758	0.0270636	6292	0.131564	2665.5
TM7SF2	-0.276689	0.131856	-0.29323	0.174486	6422	0.153171	2668.75
LAMB4	0.365785	0.0430061	-0.943332	0.215347	4878	0.129176	2671
SMARCD1	-0.294691	0.107547	-0.344841	0.0988907	4883	0.103219	2675.5
TACC3	-0.423387	0.0176302	-0.229385	0.280934	4946	0.149282	2675.5
SLC16A7	0.312815	0.086637	0.322125	0.192362	5606	0.1395	2680.5
FNDC3B	-0.28683	0.117711	-0.358227	0.0856442	4925	0.101678	2682
R3HCC1	0.375955	0.0371266	0.271778	0.275282	5391	0.156204	2684
CMBL	0.329955	0.0698676	0.290398	0.16864	4946	0.119254	2686
SHCBP1	-0.250235	0.174555	-0.402323	0.0512933	5506	0.112924	2689
FKBP10	-0.257732	0.161572	-0.412499	0.0451603	5147	0.103366	2690
STK32C	0.266859	0.146719	0.375529	0.229001	7322	0.18786	2691
RPAP2	-0.203928	0.271167	-0.665852	0.00135175	6286	0.136259	2691.5
U2SURP	-0.251113	0.172997	-0.3178	0.130196	6617	0.151597	2691.5
INTS4	-0.271514	0.139536	-0.333511	0.111243	5717	0.12539	2693
SP100	0.352667	0.0516654	0.230528	0.278478	5782.5	0.165072	2693
HAUS8	-0.40676	0.0231546	-0.235006	0.280407	5084	0.151781	2694
CASP8AP2	-0.231867	0.209437	-0.438623	0.0686258	6496	0.139031	2695.5
NCAPH	-0.392128	0.0291256	-0.243373	0.251809	4911	0.140467	2695.75
ERMP1	0.238908	0.195541	0.505775	0.0116875	5044	0.103614	2697
CTDP1	-0.284841	0.120392	-0.3629	0.0813488	4916	0.10087	2699.5
RBP4	0.319355	0.0799092	0.361995	0.247561	6074	0.163735	2701
NET1	0.28025	0.126753	-0.353159	0.196631	6569	0.161692	2703.5
TNXB	-0.240087	0.193279	-0.954728	0.0114842	4995	0.102382	2707
CMIP	0.332575	0.0675439	0.2814	0.182833	5086	0.125188	2707.5
TMEM68	0.262539	0.153622	0.343596	0.100197	5841	0.126909	2707.5
FBXO11	-0.198992	0.283185	-0.485292	0.0162257	7017	0.149705	2710
PUS1	0.23275	0.207657	0.345733	0.0979634	6887	0.15281	2715
WDR87	-0.393751	0.028407	-0.488288	0.266235	5043	0.147321	2716.5
ALDH9A1	0.295731	0.106255	0.32862	0.116911	5102	0.111583	2718
ARF5	-0.421413	0.0182227	-0.227806	0.284351	4996	0.151287	2719
ZFYVE27	0.33801	0.0629162	0.329918	0.181211	4958	0.122063	2721
RNF8	-0.300673	0.100266	-0.806454	0.193546	5917	0.146906	2722.5
BABAM1	-0.4073	0.0229552	-0.160247	0.454465	7001	0.23871	2723
HDAC2	-0.233044	0.207067	-0.567489	0.00382516	5026	0.105446	2726.5
TMEM106B	0.38289	0.0335023	0.235325	0.268317	5214	0.15091	2727
ASPHD1	-0.315654	0.0836653	-0.474685	0.341452	7205	0.212559	2728
RBM38	-0.451682	0.0107499	-0.236199	0.302635	4989	0.156693	2733
HAAO	-0.275042	0.134265	-0.688683	0.130291	5867	0.132278	2733
RNF138	-0.235777	0.201639	-0.606721	0.00759083	5058	0.104615	2735
TRIM35	0.33134	0.0686317	-0.540961	0.209887	5415	0.139259	2736
KIF18B	-0.209286	0.258501	-0.618149	0.00128536	6011	0.129893	2737
REST	-0.280279	0.126713	-0.394367	0.0853163	5104	0.106015	2737.25
CHORDC1	-0.310071	0.0895857	-0.307939	0.143221	5041	0.116403	2740.5
SLC27A1	-0.224072	0.225592	-0.401683	0.0516994	6561	0.138646	2741
PLRG1	0.267956	0.145002	-0.394377	0.0565172	5019	0.10076	2742
PZP	0.368716	0.0412399	-0.230699	0.289571	5657	0.165406	2744
DSN1	-0.238137	0.197031	-0.367358	0.0774049	6356	0.137218	2744
FAM114A1	0.287333	0.11704	0.237484	0.263823	7119	0.190432	2746
ROMO1	-0.274656	0.134835	-0.359513	0.119506	5745	0.12717	2746.5
TGFBR2	0.297872	0.103628	0.335342	0.117759	5026	0.110694	2752
GATA3	-0.304644	0.0956415	-0.316933	0.342302	7484	0.218972	2752
COPG2	-0.310996	0.0885837	-0.307108	0.144359	5027	0.116472	2752.5
CYB5R4	0.293387	0.109187	0.362249	0.106583	5027	0.107885	2753
ZC3HC1	-0.310277	0.0893617	-0.25205	0.234766	6137	0.162064	2753.5
GPRIN1	-0.244082	0.185748	-0.28152	0.182637	7568	0.184193	2758
LYPLAL1	0.237502	0.198263	0.383103	0.0646248	6197	0.131444	2760
GDAP2	-0.260783	0.156493	-0.301817	0.15176	6612	0.154127	2760
ICAM2	0.317327	0.0819509	0.376528	0.253713	6195	0.167832	2763.5
APOE	-0.226305	0.220881	-0.392444	0.0578487	6574	0.139365	2768.5
SYT7	-0.261714	0.154965	-0.459003	0.0553555	5203	0.10516	2769.5
LPAR1	0.532153	0.0020605	0.255714	0.377564	5504	0.189812	2773
SAMD9	0.280234	0.126776	0.305771	0.146205	5947	0.13649	2775
NKRF	-0.221752	0.230558	-0.380439	0.0666649	6909	0.148612	2777
U2AF2	-0.261275	0.155684	-0.404976	0.0496351	5118	0.10266	2779.5
MAD2L2	-0.213354	0.24915	-0.367127	0.0776053	7474	0.163378	2780
WWP1	0.382845	0.0335253	0.186583	0.382678	6479	0.208101	2781.5
CYP27A1	0.307723	0.0921691	0.232745	0.273753	6629	0.182961	2782
MB21D2	-0.35982	0.0467869	-0.221934	0.308789	6006	0.177788	2788
TAF10	-0.255821	0.164815	-0.446328	0.0373256	5052	0.10107	2789
NECAP2	-0.335247	0.0652368	-0.271387	0.199568	5203.5	0.132403	2791.5
ANGPTL4	-0.287403	0.116947	0.642879	0.119376	5380	0.118162	2792
LPXN	0.318032	0.081237	0.215496	0.311874	6840	0.196555	2792
PLA2G4F	0.23194	0.209289	-0.965883	0.00752591	5206	0.108408	2792.5
PEX14	-0.253512	0.168793	-0.303881	0.148842	6795	0.158818	2793
DDX42	-0.292196	0.1107	-0.33757	0.106695	5066	0.108697	2796
MTURN	-0.279083	0.12841	-0.5881	0.125183	5688	0.126796	2797
ANXA2	0.253202	0.169332	0.330003	0.115289	6360	0.14231	2798
DOHH	-0.448204	0.011449	-0.186145	0.383815	5895	0.197632	2798.5
CWC15	-0.242229	0.189215	-0.471679	0.0199702	5138	0.104593	2800.5
OBSL1	-0.430761	0.0155573	-0.206897	0.332034	5446	0.173796	2802
POLR1C	-0.22511	0.223392	-0.469677	0.0205755	5863	0.121984	2803
DLGAP5	-0.240573	0.192351	-0.392479	0.0578244	5980	0.125088	2804
CDHR5	0.200261	0.280063	0.73309	0.0246262	7171	0.152345	2805.25
SMC1B	-0.290555	0.11281	-0.376659	0.123392	5328	0.118101	2806
RALGAPB	-0.319274	0.0799901	-0.214445	0.314297	6843	0.197143	2807
DYNC2H1	-0.255794	0.16486	-0.385114	0.103476	6105	0.134168	2807.5
USP3	0.362148	0.0452807	0.204492	0.337809	6277	0.191545	2807.5
TNIP1	0.20967	0.25761	0.519076	0.00934476	6286	0.133477	2810.5
FRK	0.334448	0.0659204	0.228243	0.33311	6722	0.199515	2811
2022-03-05	0.336146	0.0644746	0.251318	0.236174	5615	0.150324	2812.5
PRIM2	-0.351492	0.0525034	-0.257449	0.224552	5208	0.138528	2813
LMBRD1	0.283443	0.122303	0.366964	0.0929695	5116	0.107636	2814
RNF7	-0.449867	0.01111	-0.230818	0.314104	5127	0.162607	2816
CD55	0.383947	0.032976	0.219793	0.302087	5584	0.167532	2819.5
PARP10	0.239131	0.195112	0.499472	0.0152424	5148	0.105177	2821.5
KHDRBS1	-0.213885	0.247945	-0.496247	0.0136473	6228	0.130796	2826.5
FRRS1	0.221887	0.230268	-0.439817	0.0595222	6797	0.144895	2828.5
SLC25A35	-0.342537	0.0592536	-0.305234	0.203819	5111	0.131536	2830.75
TOMM22	-0.348852	0.0544266	0.163037	0.446542	7705	0.250484	2831.5
PHF23	-0.215094	0.245219	-0.46755	0.0212348	6360.5	0.133227	2833
MINOS1	-0.296669	0.105098	-0.281694	0.257445	6761	0.181271	2834
DLX2	-0.376901	0.0366143	-0.673813	0.326187	5931	0.181401	2834.5
GPRASP1	-0.315477	0.0838488	-0.843211	0.156789	5115	0.120319	2835.5
HOGA1	0.481018	0.00615623	0.339831	0.336684	5185	0.17142	2842.5
ABT1	-0.416235	0.0198549	-0.213083	0.317454	5430	0.168655	2844
KIF15	-0.33762	0.0632397	-0.269188	0.203379	5203	0.13331	2847
MAML3	0.474652	0.00697614	-0.423803	0.343362	5289	0.175169	2847.5
RGS10	-0.314519	0.0848446	-0.294936	0.161782	5206	0.123313	2850.5
EPSTI1	0.348335	0.05481	-0.46204	0.296588	6061	0.175699	2853
GSTM4	0.275036	0.134273	0.357026	0.0867749	5272	0.110524	2853.5
HNRNPA1	-0.250265	0.174502	-0.420803	0.0455535	5391.5	0.110028	2855
FAM206A	0.350206	0.0534338	0.236039	0.302971	6103	0.178203	2856
ELL	-0.262726	0.153318	-0.399332	0.0532135	5136	0.103266	2857.5
DENND3	0.298752	0.102563	0.409545	0.129527	5143	0.116045	2857.75
HAUS7	-0.527304	0.00230271	-0.192955	0.36634	5382	0.184322	2858.5
ZSCAN29	0.197818	0.286095	0.742395	0.0139261	7005	0.15001	2858.5
MTPN	-0.350506	0.0532153	-0.196808	0.356661	6699	0.204938	2859.5
ZBED4	-0.232985	0.207185	-0.645374	0.00693493	5153	0.10706	2862
RFFL	0.372699	0.0389336	0.245854	0.282708	5520	0.160821	2862
HERC6	0.240711	0.192089	0.4402	0.152109	7305	0.172099	2864
PBDC1	-0.337003	0.0637544	-0.271662	0.199096	5158	0.131425	2865
KIAA1549	0.205078	0.268415	0.54979	0.0416751	7280	0.155045	2865.5
PRR3	-0.30572	0.094417	-0.411525	0.143758	5166	0.119088	2867.5
PPIP5K1	0.374968	0.0376672	0.240885	0.256842	5189	0.147255	2868.5
PSAT1	0.274513	0.135046	0.36413	0.0802454	5196	0.107646	2868.5
ELOVL5	-0.30161	0.0991605	-0.302405	0.182734	5787	0.140947	2869
ADH6	0.319861	0.079406	0.948039	0.206125	5608	0.142766	2870
SEL1L3	0.433734	0.0147811	0.239537	0.338392	5492	0.176587	2871.5
MALSU1	-0.243362	0.187089	-0.431652	0.0351865	5442	0.111138	2872.5
CLIP1	0.376539	0.0368096	0.233709	0.271714	5337.5	0.154262	2873
GPT	0.280143	0.126905	0.805922	0.0995937	5310	0.113249	2873.5
ARID3A	-0.364331	0.0439042	-0.242785	0.252993	5309	0.148448	2874.5
ZBTB10	-0.257031	0.162757	-0.309317	0.150944	6719	0.15685	2875
ANXA3	0.249346	0.176142	0.424435	0.0387157	5299	0.107429	2875.5
PPAN	-0.264752	0.150056	-0.322282	0.124567	6096	0.137312	2876.75
GATAD2B	-0.226343	0.2208	-0.395918	0.0554732	6519	0.138137	2878
LGR4	0.415008	0.0202588	0.262209	0.2932	5159	0.156729	2878.5
CENPL	-0.275428	0.133697	-0.393037	0.118599	5710	0.126148	2878.5
HNRNPR	-0.229031	0.21522	-0.422108	0.0399117	6128.5	0.127566	2878.5
NDUFC2	-0.341389	0.0601657	0.264259	0.212098	5237	0.136132	2879
DNTTIP1	-0.360617	0.0462667	-0.251465	0.23589	5179	0.141078	2880
APOL6	0.238711	0.19592	0.583886	0.0987882	6652	0.147354	2881.25
NR0B1	0.564827	0.000931735	-0.257669	0.39537	5663	0.198151	2882
PIGB	0.443287	0.012502	0.303617	0.337363	5420	0.174933	2883.5
HDGF	0.200071	0.280529	0.440797	0.0310861	7317	0.155808	2884
MTX3	0.258886	0.159637	0.285478	0.176302	6977	0.167969	2885
LRRK2	0.421517	0.0181911	-0.249605	0.517175	7446	0.267683	2885
ING1	-0.228463	0.21639	-0.406068	0.0489653	6333	0.132678	2888.75
GBP1	0.288677	0.115262	0.366293	0.112192	5242	0.113727	2889
STK10	-0.300038	0.101021	-0.292337	0.165686	5594	0.133353	2889
CGN	-0.258865	0.159674	-0.295557	0.160859	6784	0.160266	2891.25
EPS8L2	0.21764	0.23954	0.519531	0.00927218	5920	0.124406	2893.5
KIAA0753	-0.2832	0.122638	-0.586866	0.0966618	5180	0.10965	2896.5
SLC39A7	-0.349729	0.0537817	-0.265514	0.220773	5192	0.137277	2896.5
PARP1	-0.360726	0.0461964	-0.241496	0.255599	5383	0.150897	2902
ZNF770	0.437351	0.0138804	0.305682	0.390378	6046	0.202129	2903
UROS	0.342538	0.0592525	0.219512	0.302721	6229	0.180987	2904.5
ERGIC1	0.240597	0.192306	0.473228	0.0195115	5191	0.105909	2905.5
TRPC1	-0.279064	0.128436	-0.360534	0.129425	5743	0.12893	2909.25
CXCL3	0.366673	0.0424645	0.639083	0.245702	5184	0.144083	2912.5
GOLGA8A	-0.306746	0.0932608	-0.883695	0.310096	7071	0.201678	2913
OBSCN	0.392577	0.0289253	0.248728	0.518696	7743	0.273811	2915.5
EBF1	0.217202	0.240511	0.905412	0.0945878	7536	0.167549	2918.5
MFAP5	-0.273864	0.136009	-0.810037	0.0965072	5436	0.116258	2920.5
MYL9	-0.340365	0.0609894	0.266552	0.208012	5218	0.134501	2924
SLC38A10	-0.23229	0.208583	-0.450995	0.0269732	5715	0.117778	2924
ATE1	0.229821	0.213597	0.349611	0.0940073	6939.5	0.153802	2924
MAP2K5	0.274219	0.135481	0.752309	0.084428	5261	0.109955	2927
DGKZ	-0.32781	0.0718163	-0.229727	0.280198	6271	0.176007	2927.5
ARNTL	0.309991	0.0896728	-0.551948	0.156074	5221	0.122873	2931.5
ABCF1	-0.42013	0.0186162	-0.247124	0.338944	5610.5	0.17878	2933.5
HSD3B7	0.266354	0.147514	0.611187	0.0803499	5433	0.113932	2936
PLAGL2	-0.367235	0.0421246	-0.558701	0.249147	5222	0.145636	2938
DNAL1	-0.297357	0.104255	-0.326102	0.149114	5472	0.126684	2938
TEAD2	-0.247099	0.180199	-0.425019	0.0432108	5466	0.111705	2938.5
TSKU	0.496793	0.00446996	0.268813	0.374503	5560	0.189487	2939.5
NOL10	-0.393299	0.0286056	-0.225706	0.288934	5312	0.15877	2941
TBC1D10B	-0.294429	0.107875	0.212861	0.31797	7534	0.212922	2942.5
TDRKH	-0.274157	0.135573	-0.337973	0.106251	5583	0.120912	2943
FXR1	-0.308495	0.0913135	-0.300337	0.153878	5226.5	0.122596	2943.5
SENP2	-0.255788	0.164871	-0.402382	0.0512554	5322	0.108063	2944.5
SRGN	0.608692	0.000279676	0.308325	0.386081	5516	0.19318	2945.5
MORC2	-0.226513	0.220444	-0.312042	0.137693	7697	0.179069	2947.5
NIPSNAP1	-0.260979	0.15617	-0.374229	0.0716113	5481	0.113891	2951.5
NOL11	-0.264195	0.150948	-0.359876	0.0841093	5559	0.117529	2952
CYP4X1	0.239859	0.193715	0.880912	0.0204285	5238	0.107072	2953
SLC27A2	0.334515	0.0658626	0.233929	0.271249	6039	0.168556	2953
LGALS3BP	0.346509	0.0561798	0.252384	0.234126	5402	0.145153	2955.5
SRSF1	-0.238892	0.195572	-0.406947	0.0484308	5876	0.122001	2957
BCL2L15	0.295212	0.106898	0.328351	0.198186	6154	0.152542	2958.5
BTBD11	0.368347	0.0414587	0.454038	0.258444	5314	0.149951	2960
SLC37A1	0.340225	0.061102	0.67313	0.212992	5276	0.137047	2962.5
MICALL2	0.243087	0.187604	0.453477	0.0260412	5262	0.106822	2964.5
LDHA	0.297946	0.103539	0.312886	0.136575	5281	0.120057	2965.5
ZNF451	-0.241117	0.191316	-0.303533	0.149332	7249.5	0.170324	2965.5
TCN2	0.373125	0.0386934	0.529177	0.280326	5482	0.15951	2966
STIL	-0.30575	0.0943829	-0.404099	0.280731	6771	0.187557	2968
SYTL4	0.262515	0.15366	0.365154	0.0947169	5751	0.124188	2973.5
KLF5	0.303037	0.097493	0.282999	0.201892	5959	0.149692	2974.5
CDR2	-0.229379	0.214505	-0.553618	0.0061335	5269	0.110319	2975
SERPINB5	0.300444	0.100538	0.23293	0.27336	6822	0.186949	2975
MICU1	0.368056	0.0416327	0.239072	0.260547	5331	0.15109	2978.5
ACSL1	0.208537	0.260249	0.539294	0.00653748	6262	0.133393	2979.5
ADAMTS5	-0.265126	0.149461	-0.705997	0.294003	8098	0.221732	2980.5
MTHFD2	0.382993	0.0334507	0.148503	0.488605	7576	0.261028	2981
ZNF816	-0.266234	0.147704	-0.849498	0.0684842	5263	0.108094	2982
ATF6B	-0.232652	0.207854	-0.519299	0.0326589	5825	0.120256	2982.75
TNK2	-0.382973	0.0334608	-0.244362	0.285733	5407	0.159597	2986.5
BIN1	0.247686	0.179133	0.429288	0.0363131	5297.5	0.107723	2987.5
SCNM1	-0.276246	0.1325	-0.423157	0.170492	6379	0.151496	2988
GSN	-0.26567	0.148596	-0.372311	0.0731943	5351	0.110895	2989.5
PCGF3	-0.320149	0.0791212	-0.814967	0.185033	5361	0.132077	2990
DESI1	0.204944	0.268736	0.417611	0.0423045	7303	0.15552	2990.5
MMAB	0.242892	0.18797	0.406172	0.0489016	5730	0.118436	2991.5
FGD4	0.248581	0.177515	0.373994	0.0718036	5889	0.124659	2995
SIKE1	-0.343161	0.0587619	-0.258122	0.223301	5327.5	0.141031	2998
PHGDH	0.305114	0.0951059	0.298152	0.157043	5368	0.126074	3000
CTDSP1	0.297373	0.104235	0.333601	0.206692	6178	0.155464	3000
TMEM184A	0.324963	0.0744668	0.648979	0.351021	7139	0.212744	3003
FMNL1	0.330709	0.0691934	0.267484	0.206366	5386	0.13778	3003.5
UPRT	-0.244258	0.185421	-0.308141	0.152584	7178	0.169002	3004.5
POP1	0.199857	0.281055	0.436502	0.0329618	7363	0.157009	3004.5
SLC12A9	-0.338185	0.062771	-0.254599	0.229906	5507	0.146339	3005.5
BCL2L12	-0.224686	0.224289	-0.492612	0.0169368	5793	0.120613	3005.5
LENG8	0.25845	0.160367	-0.383049	0.0646655	5453	0.112516	3008
KLHL7	-0.262075	0.154377	-0.380457	0.0666506	5364	0.110514	3010
RBCK1	0.24792	0.178709	0.389359	0.060023	5735	0.119366	3010
RUSC1	-0.291511	0.111577	0.371574	0.156463	5757	0.13402	3010.5
ZNF827	-0.319759	0.0795072	-0.210547	0.334892	7037	0.2072	3010.5
TMEM143	0.463513	0.00863454	0.226202	0.35175	5456	0.180192	3015
ZNF689	-0.315082	0.0842585	-0.612238	0.196388	5597	0.140323	3017.5
COQ3	0.21426	0.247097	0.414637	0.0439479	6887	0.145523	3019.5
HPCAL1	0.288286	0.115777	0.209891	0.324927	7768	0.220352	3020
PRKAG2	-0.279346	0.128034	0.34076	0.103217	5388	0.115626	3022
GGACT	0.330696	0.0692046	0.214648	0.424687	7820	0.246946	3023
NBEAL2	0.285516	0.119478	0.317046	0.13116	5584	0.125319	3023.5
CKAP2	-0.261824	0.154786	-0.321055	0.126091	6217	0.140439	3025
CDC42EP4	0.267819	0.145216	0.297289	0.158305	6465	0.15176	3026.5
PUF60	-0.221744	0.230575	-0.584998	0.0026765	5474.5	0.116626	3027.5
CDH17	0.239057	0.195255	0.435909	0.0425636	5757	0.118909	3028.5
PLEC	0.222809	0.228286	0.36435	0.0800499	7046.5	0.154168	3030.5
STRN4	0.308739	0.0910441	0.286422	0.174814	5488	0.132929	3037
WRAP73	-0.235085	0.203003	-0.372658	0.0961688	6749	0.149586	3037
RCN3	-0.241599	0.190403	-0.387781	0.0745517	6186	0.132478	3038
RANBP17	-0.230501	0.212208	-0.618226	0.0567651	6364	0.134487	3040.5
PIK3R3	-0.302229	0.0984348	0.21159	0.370503	7870	0.234469	3040.5
DEK	-0.273084	0.137173	-0.349511	0.0941079	5415	0.11564	3042.5
UTP14A	-0.232544	0.208071	-0.487486	0.0156797	5438	0.111875	3045
SEMA3B	0.332021	0.0680301	0.369627	0.213855	5445	0.140942	3045.5
ABAT	-0.327727	0.0718923	-0.273241	0.207125	5466	0.139508	3047
DENND2D	0.373212	0.0386441	0.307944	0.306032	5770	0.172338	3048
CACNA1C	0.464224	0.00851957	0.686505	0.518288	7158	0.263404	3051.5
RPP21	-0.317186	0.0820945	0.320821	0.209285	5712	0.14569	3052.5
DPF1	-0.383965	0.0329674	-0.479188	0.414108	6834	0.223537	3055.5
RRP9	-0.187243	0.313148	-0.517985	0.00952105	7391	0.161334	3058
GMPS	-0.363433	0.0444662	-0.227935	0.284071	5668	0.164268	3063
ECHS1	0.28799	0.116168	0.320224	0.127129	5454	0.121648	3064.25
TEAD3	-0.224649	0.224368	-0.446158	0.028866	6085	0.126617	3066
FIP1L1	-0.21864	0.237334	-0.415381	0.0435323	6662.5	0.140433	3068.5
GLTPD2	0.225737	0.222073	0.96466	0.169752	8141	0.195912	3070.25
SPON1	0.23181	0.209551	0.735677	0.0374997	5964	0.123525	3071.5
MORF4L2	-0.201935	0.275979	-0.576086	0.00321787	6477	0.139598	3073
EFTUD2	-0.218493	0.237658	-0.521181	0.00901253	5854	0.123335	3073.75
CENPO	-0.335906	0.064677	-0.363139	0.222628	5474	0.143652	3074.5
CHGB	-0.306386	0.0936645	-0.319471	0.245763	6352	0.169714	3077
RFWD3	-0.241838	0.189952	-0.547525	0.0346288	5484	0.11229	3081.5
ALG6	-0.297484	0.1041	-0.306822	0.154439	5546	0.12927	3082
TMEM104	-0.298262	0.103154	0.371769	0.172426	5738	0.13779	3083.5
TBKBP1	-0.315913	0.083398	-0.562147	0.189013	5493	0.136205	3088.25
ARID1A	-0.297555	0.104013	-0.295578	0.160828	5625	0.132421	3089
ATP1B1	0.237683	0.197912	0.362363	0.0818335	6443	0.139873	3089
WDR83	-0.312663	0.0867991	-0.26358	0.213319	5855	0.150059	3091
PRKCSH	-0.336194	0.0644337	-0.284794	0.237292	5621	0.150863	3093
TCTN3	0.239332	0.194726	-0.315507	0.152627	7367	0.173677	3097
FERMT1	0.194637	0.29407	0.551238	0.0052389	6872	0.149654	3097.5
RAB9B	-0.376296	0.036941	0.228711	0.293863	5586	0.165402	3098.5
HK3	0.235778	0.201637	0.412013	0.0454398	5950	0.123538	3099.75
KRT72	0.336163	0.0644597	0.256251	0.249686	5756	0.157073	3105.5
ATP6V1D	-0.266722	0.146935	0.32289	0.123818	6020	0.135376	3107
POLD2	-0.214477	0.246607	-0.467704	0.0211866	6386	0.133897	3108
CDK17	0.297934	0.103553	0.293552	0.184857	5906	0.144205	3108.5
MOSPD1	-0.295819	0.106145	-0.289457	0.191347	6050	0.148746	3109.5
ITPKC	0.259811	0.158099	-0.321166	0.125952	6281	0.142026	3109.5
PAH	0.449757	0.0111322	-0.238169	0.649501	8550	0.330317	3112
ARHGAP4	-0.269983	0.141869	-0.348883	0.111529	5767	0.126699	3112.5
DIAPH3	-0.330863	0.0690557	-0.2196	0.302522	6464	0.185789	3112.5
CHST14	-0.279066	0.128433	-0.347425	0.113135	5539	0.120784	3114
ZMYM1	-0.186021	0.316373	-0.597715	0.00259524	7217	0.159484	3114.5
LRCH4	-0.295691	0.106304	-0.268072	0.205333	6225	0.155819	3119.5
CKB	-0.329973	0.0698522	-0.184884	0.387105	7411	0.228478	3120
RNF26	-0.25936	0.158848	-0.573877	0.0827881	5694	0.120818	3124.5
CCDC88B	0.362612	0.0449854	0.275425	0.473179	7720	0.259082	3124.5
XPO6	-0.353788	0.0508753	-0.238613	0.261492	5563	0.156184	3127
PKMYT1	-0.429476	0.0159031	-0.137203	0.522623	7436	0.269263	3129
SLC46A3	0.322081	0.077227	0.681184	0.205446	5550	0.141337	3131
IDI1	0.26914	0.143167	0.33955	0.104526	5695	0.123847	3131
ZNF594	-0.396717	0.0271314	-0.499491	0.313073	5554	0.170102	3132
RBX1	-0.223102	0.227659	-0.537432	0.00817694	5601	0.117918	3132.5
RAD51B	-0.263389	0.152245	-0.587445	0.0962516	5749	0.124248	3134.5
DCTPP1	-0.369276	0.0409089	-0.189755	0.374494	6599	0.207702	3135.5
SLC5A6	-0.280018	0.127082	-0.267943	0.240271	7067	0.183676	3135.5
SNRNP200	-0.230544	0.212121	-0.438666	0.0320057	5887	0.122063	3136.5
AP3D1	-0.283285	0.122522	0.225297	0.289833	7533	0.206177	3138.5
TRIM29	0.310102	0.0895526	0.441212	0.201805	5753.5	0.145679	3140
C6orf141	0.271805	0.139096	0.76138	0.134805	6021	0.13695	3140
CYP24A1	0.583979	0.000562596	0.268965	0.42385	5961	0.212206	3140.5
ANGEL2	0.283884	0.121698	0.316341	0.141403	5778	0.13155	3142
PSPC1	-0.259375	0.158823	-0.360667	0.0833808	5701	0.121102	3143
LRRC7	-0.263704	0.151737	-0.392091	0.0968506	5747	0.124294	3143
FEM1B	0.190902	0.303611	0.580838	0.00291873	6980	0.153265	3143.5
DCLK3	0.289961	0.113581	-0.391849	0.165857	5914	0.139719	3145.5
ATXN7L3B	0.341646	0.0599607	0.264778	0.246084	5596	0.153022	3146
MAPK7	-0.385461	0.032234	-0.227188	0.364609	6249	0.198422	3147
SVIL	-0.218772	0.237045	-0.340528	0.103467	7595.5	0.170256	3150
FAM13A	0.282071	0.124201	0.772958	0.125349	5612	0.124775	3151.5
ZC3H13	-0.240601	0.192297	-0.414654	0.0439384	5715.5	0.118118	3151.5
MVP	0.269973	0.141885	0.326032	0.119995	5879	0.13094	3154
HOMEZ	-0.30661	0.0934126	-0.195348	0.371717	7762	0.232565	3156
RAI1	-0.288012	0.11614	-0.241466	0.25566	7001	0.1859	3158
TEX9	-0.214799	0.245881	-0.883178	0.0470825	6923	0.146482	3159
AARS	0.266696	0.146976	0.348364	0.0952659	5626	0.121121	3163.5
PLA2G2A	0.419546	0.0187978	0.420043	0.348119	5728	0.183458	3164
INTS7	0.305031	0.0951998	-0.274808	0.193738	5806	0.144469	3164
ARF3	-0.253662	0.168533	0.381027	0.0662103	5628	0.117372	3166.5
TFRC	-0.256656	0.163393	-0.372555	0.0729916	5643	0.118192	3167
HNRNPL	-0.217592	0.239647	-0.399143	0.0533371	6921	0.146492	3170
TGM2	0.199487	0.281965	0.367011	0.0777062	8152	0.179836	3171.5
PHF23	-0.215094	0.245219	-0.409585	0.0468543	6906.5	0.146037	3176
ARFGAP1	-0.348017	0.0550467	-0.294115	0.268851	5762.5	0.161949	3178
CETN2	-0.29207	0.11086	-0.214241	0.314768	7556	0.212814	3178
SERBP1	-0.325657	0.0738145	0.254337	0.230402	5777.5	0.152108	3178.5
ZEB2	-0.222285	0.229411	-0.432247	0.0945107	7274	0.161961	3179.5
SPTA1	0.244327	0.185294	-0.501596	0.0676354	5973	0.126465	3180
ETFA	0.309697	0.0899941	0.275671	0.192286	5669	0.14114	3180.25
C3orf38	-0.229133	0.215009	-0.473411	0.0194579	5671	0.117234	3181.5
PLG	0.385427	0.0322506	-0.229873	0.316143	5717	0.174197	3182
TTF2	-0.295078	0.107065	-0.200044	0.348648	7852	0.227857	3182
SLPI	0.354032	0.0507047	0.179917	0.423019	7366	0.236862	3183
PCK2	0.295698	0.106295	0.298528	0.156495	5639	0.131395	3184.5
SIX2	0.222802	0.228302	0.535462	0.0895952	7185	0.158949	3185
ZNF512B	-0.336101	0.0645119	-0.248519	0.241608	5666	0.15306	3189
RAD50	0.237139	0.19897	-0.376488	0.0697802	6303	0.134375	3189.5
SIPA1L2	0.266824	0.146775	0.377885	0.100443	5707	0.123609	3193
ACTG1	-0.315725	0.0835921	-0.26747	0.20639	5706	0.144991	3195
TCHP	0.334624	0.0657689	-0.270377	0.262907	5936	0.164338	3199
KIAA1522	0.302312	0.0983368	0.221845	0.297481	7059	0.197909	3200.5
YEATS2	-0.213783	0.248177	-0.481663	0.0171626	6327	0.13267	3201
LMNB1	-0.249321	0.176187	-0.30691	0.144631	6877	0.160409	3201.75
RBM17	0.200665	0.279076	-0.343626	0.100165	8425	0.18962	3206
FZD2	-0.270241	0.141474	-0.494631	0.146122	6214	0.143798	3209.5
HNRNPA2B1	-0.215785	0.243669	-0.420777	0.0406083	6764	0.142138	3209.5
ZNF362	-0.228592	0.216124	-0.572102	0.0205761	5724	0.11835	3210.5
KPNB1	-0.385935	0.0320045	-0.189551	0.375016	6364	0.20351	3211
CHIC2	-0.219255	0.235984	-0.580948	0.0782064	7195	0.157095	3211.5
KMT2A	-0.220413	0.233457	-0.412623	0.0450893	6602	0.139273	3215
SLC45A2	0.37397	0.0382199	-0.465367	0.534633	8134	0.286427	3215
SPATA13	0.371379	0.039686	-0.593477	0.406523	6914.5	0.223105	3215.75
TSC22D1	0.324303	0.0750921	-0.198386	0.364178	7298.5	0.219635	3218.5
CDK2	-0.280788	0.125995	-0.221837	0.297498	7699	0.211747	3218.5
PTDSS1	0.257123	0.162601	0.259752	0.231331	7675	0.196966	3219.5
LAP3	-0.261738	0.154926	-0.295088	0.161556	6708	0.158241	3220
CASP6	0.222439	0.229079	0.412389	0.0452232	6510	0.137151	3220.5
TYSND1	0.263935	0.151366	0.34642	0.105378	5876	0.128372	3221.5
ARL6IP6	-0.267592	0.145571	-0.329208	0.11622	5904	0.130895	3222
MECOM	0.248648	0.177396	0.401318	0.0713677	5882	0.124382	3226.5
ASF1B	-0.412277	0.0211825	-0.253624	0.343219	5731	0.182201	3228
VTCN1	-0.260429	0.157076	-0.369646	0.175083	6923	0.16608	3231
ARMCX5	-0.370117	0.0404165	-0.257756	0.444143	7349	0.24228	3232
ELFN1	-0.31891	0.0803538	-0.913231	0.267159	6316	0.173756	3232.5
SMG8	-0.270321	0.141351	0.248043	0.242539	7349	0.191945	3234.5
SLC4A4	0.291855	0.111136	-0.430295	0.214502	6440	0.162819	3237.5
ZMYM3	-0.211924	0.252412	-0.619762	0.00123772	5872	0.126825	3238.5
AQP3	0.273941	0.135894	-0.274462	0.303611	7959	0.219753	3239.5
BCKDK	-0.474249	0.0070311	-0.183126	0.391713	5831	0.199372	3248
RBM47	0.352314	0.0519162	0.232071	0.275184	5750	0.16355	3248.5
BANF1	-0.330338	0.0695248	-0.219816	0.302034	6469	0.18578	3248.5
CEP128	-0.25543	0.165484	-0.382725	0.0787481	5758	0.122116	3255
ZBTB2	-0.234815	0.203537	-0.430407	0.0357765	5793	0.119657	3256.25
GPX3	0.229605	0.21404	-0.474227	0.101577	7075	0.157809	3256.5
TP53RK	-0.433882	0.0147433	0.196422	0.369043	5837	0.191893	3257.5
TBL3	-0.226741	0.219968	-0.428229	0.0368272	6149	0.128398	3257.5
CPSF4	-0.213119	0.249683	-0.714069	8.89625e-05	5746	0.124886	3258.5
NDUFB7	-0.296716	0.10504	0.27696	0.19013	6000	0.147585	3259
CCNL1	-0.260813	0.156443	-0.349099	0.0945224	5804	0.125483	3259.5
BLM	-0.208342	0.260704	-0.543335	0.00607106	6249	0.133388	3259.5
ADH5	0.245176	0.183723	0.396372	0.0551685	5760	0.119446	3261.5
FBXL12	-0.434439	0.0146018	-0.263119	0.363415	5770	0.189008	3262.5
DCDC2	0.267385	0.145894	0.585115	0.127591	6057	0.136743	3263
BRCA1	-0.196238	0.290037	-0.532408	0.00740134	6876	0.148719	3266
CHPF2	-0.222275	0.229432	-0.479089	0.0178536	5925	0.123643	3267.5
THOC5	-0.253899	0.168121	-0.367702	0.0771064	5778	0.122614	3268
ACADS	0.22354	0.226724	0.307673	0.143584	7908	0.185154	3272
DSCC1	-0.275286	0.133907	-0.279581	0.185799	6590	0.159853	3275
SLC27A4	0.196115	0.290347	0.359628	0.0843388	8402	0.187343	3275
WRAP53	-0.269973	0.141884	-0.325575	0.120546	5886	0.131215	3276.5
MED6	-0.210706	0.255211	-0.655492	0.000507085	5877	0.127859	3277.5
PRRC2A	-0.336611	0.064083	-0.207501	0.330592	6646	0.197337	3278.5
OSBPL7	0.290522	0.112853	0.658949	0.341051	7878	0.226952	3280
ELOVL4	-0.376713	0.0367155	-0.684432	0.315568	5826	0.176142	3280.5
PDZD11	-0.41448	0.0204351	0.200648	0.347165	5768	0.1838	3281.5
ODR4	0.238275	0.196764	0.346389	0.0972857	6638	0.147025	3284.5
POLR3H	-0.424126	0.0174127	-0.193008	0.366204	5885	0.191809	3285.25
CHL1	0.359269	0.0471489	0.330174	0.294568	5848	0.170858	3287
ARPIN	0.284217	0.121243	0.305105	0.14713	5848	0.134187	3288.5
LAMB3	0.405923	0.0234666	0.167749	0.444226	6910	0.233846	3289
ASXL3	-0.217739	0.239323	-0.365171	0.149503	8280	0.194413	3292.5
SEC14L1	-0.253025	0.16964	-0.470153	0.104965	6225	0.137302	3293
FBXO5	-0.303688	0.0967396	-0.363229	0.30223	7086	0.199485	3293
CTGF	-0.219475	0.235505	-0.450378	0.0310378	6363	0.133271	3295
ASCC2	-0.248282	0.178055	0.326003	0.12003	6586	0.149042	3295
XXYLT1	-0.240262	0.192945	-0.332459	0.112446	6787	0.152695	3296.5
RPS3	-0.188696	0.309338	0.474689	0.0190869	7579.5	0.164213	3298.75
CELF2	-0.358675	0.0475423	0.508954	0.491046	7953.5	0.269294	3299.5
FCGBP	-0.217496	0.239859	-0.687735	0.13104	8036	0.18545	3300
TUSC1	0.231213	0.210761	0.404744	0.170109	7918	0.190435	3300.75
TMEM106A	-0.242459	0.188782	-0.996318	0.0546512	5848	0.121716	3301
SNX4	-0.256129	0.16429	-0.350497	0.0931198	5932	0.128705	3301
MED17	-0.185738	0.317123	-0.504336	0.0119676	7548	0.164545	3305
EPC2	-0.264452	0.150536	-0.327931	0.146714	6419	0.148625	3306
RING1	-0.293214	0.109406	-0.236712	0.265426	6947	0.187416	3307.5
HSPA9	0.381194	0.0343612	0.193559	0.364813	6312	0.199587	3308.5
ZNF330	0.289263	0.114492	0.226426	0.287358	7323	0.200925	3308.5
IMPA2	0.2865	0.118153	0.236482	0.265902	7168	0.192028	3313
IGSF3	-0.216829	0.24134	-0.368802	0.0761588	7301	0.15875	3314.5
YOD1	0.358791	0.0474654	0.246021	0.325076	6194	0.186271	3315.5
PSMA7	-0.292422	0.110411	0.215387	0.312124	7519	0.211267	3316.5
SYS1	-0.317218	0.0820626	-0.17281	0.522166	9045	0.302114	3317
DENND4C	0.218821	0.236938	0.469094	0.0207547	6163	0.128846	3319
RIMS1	-0.267241	0.14612	0.984033	0.113917	5891	0.130019	3322
METAP1D	0.272295	0.138356	0.231423	0.276564	7689	0.20746	3323
BCAS2	-0.207877	0.261794	-0.571848	0.00350622	6178	0.13265	3326
SLK	0.391894	0.0292303	0.108206	0.631714	8865.5	0.330472	3329
ANKS4B	0.229712	0.213821	0.67943	0.0306947	5906	0.122258	3331.25
CNN3	-0.26076	0.156531	-0.239531	0.259607	7859	0.208069	3331.5
OAS2	0.319927	0.0793413	0.169619	0.428146	8085	0.253744	3331.5
NFE2L2	0.216942	0.241088	0.538595	0.031358	6517	0.136223	3332
TSHZ1	0.291556	0.111519	0.387069	0.171542	5949	0.14153	3332.5
NMNAT3	0.376494	0.0368339	0.229796	0.329742	5981	0.183288	3332.5
PAFAH2	0.307585	0.0923227	0.250788	0.248408	6340	0.170365	3334
ACSL3	0.212318	0.251511	0.434707	0.0337717	6775	0.142641	3334
LARP4	-0.26428	0.150813	-0.255398	0.228396	7406	0.189604	3334.5
LATS2	-0.286658	0.117942	-0.649789	0.162495	5990	0.140218	3335
IDH3A	0.242181	0.189305	0.378214	0.0684061	6074	0.128856	3339.5
PPP1R21	-0.275933	0.132958	-0.238995	0.260707	7403	0.196832	3339.5
SLC25A33	-0.215828	0.243572	-0.53038	0.0235553	6390	0.133564	3345.5
PAQR4	-0.378376	0.0358273	0.689408	0.515741	7883	0.275784	3349.5
RUFY1	0.233529	0.206097	0.369079	0.0759212	6535	0.141009	3354
FABP6	0.352117	0.0520566	0.21998	0.41299	7291	0.232523	3354
CCDC51	0.339704	0.0615255	0.233328	0.272519	5950	0.167022	3357
SLC8A1	-0.477097	0.00665089	-0.271416	0.419474	6140.5	0.213062	3357.5
ARHGDIB	-0.27839	0.1294	-0.305339	0.146805	6011	0.138102	3359.5
PDGFA	0.248839	0.177051	0.64702	0.116238	6515	0.146645	3359.5
CBFB	-0.289815	0.113771	-0.209001	0.327029	7751.5	0.2204	3361
CHMP2A	0.284982	0.120201	0.298122	0.157086	5965.5	0.138644	3365
GFPT2	0.215355	0.244632	0.538962	0.0172602	6254	0.130946	3374.5
AKAP8L	-0.219976	0.23441	-0.424792	0.038535	6497	0.136472	3375
ACTR5	-0.265706	0.148539	-0.310692	0.139495	6280	0.144017	3375.5
SYK	0.262133	0.154282	0.322216	0.124649	6182	0.139466	3377.5
THG1L	0.176057	0.343439	0.428918	0.036492	8711	0.189965	3378.5
CPSF3	-0.201219	0.277723	-0.595568	0.00213648	6453	0.13993	3379
SLC16A6	0.205501	0.267409	0.831206	0.0403326	7239	0.153871	3380.5
EHF	0.419974	0.0186647	0.271521	0.369523	5962	0.194094	3382
CAT	0.312273	0.0872142	0.15183	0.478805	8733	0.28301	3383
STRADA	-0.240512	0.192468	-0.382394	0.159527	7411	0.175998	3385.5
SRSF7	-0.269805	0.142142	-0.319805	0.127656	5983	0.134899	3386
GLRX3	0.30845	0.0913634	0.262363	0.215518	5976	0.153441	3387.5
ANKRD50	-0.233701	0.205753	-0.444165	0.0436793	5996	0.124716	3387.5
NUDT16L1	-0.281278	0.125308	-0.278334	0.187851	6441	0.156579	3388
CEACAM5	0.293033	0.109635	0.285848	0.186095	6076	0.147865	3389
EIF4B	0.253521	0.168777	0.296496	0.159471	6940	0.164124	3389.5
MT1X	-0.222992	0.227895	-0.999278	0.0241847	6044	0.12604	3391.5
ELOF1	-0.375942	0.0371333	-0.211555	0.384603	6600	0.210868	3392
PPP3R2	-0.356123	0.0492605	0.392138	0.336639	6356	0.19295	3393.5
ALKBH1	-0.376237	0.0369734	-0.132204	0.547628	8255	0.292301	3393.5
RNF128	0.209525	0.257945	0.449995	0.164901	8863	0.211423	3393.5
SRSF3	-0.229373	0.214516	-0.382204	0.0653076	6555	0.139912	3397.5
PBX3	-0.306677	0.0933378	-0.28792	0.21833	6053	0.155834	3398.5
SPATA20	0.231464	0.21025	0.422063	0.0399348	6020	0.125093	3399.25
DHX57	-0.297007	0.104683	-0.19523	0.360607	7912	0.232645	3400.5
IK	0.170924	0.357913	-0.545333	0.00585088	8236	0.181882	3401.5
MEN1	-0.201211	0.277742	-0.517719	0.00956432	6719	0.143653	3403.5
CLTB	-0.306244	0.0938254	0.161321	0.451406	8645	0.272616	3406.5
PON3	0.356668	0.0488891	0.231343	0.326406	6240	0.187648	3407
PGS1	-0.298192	0.10324	-0.29732	0.202994	6081	0.153117	3408.5
RNASEH2A	-0.572347	0.000767106	-0.1626	0.447778	6224	0.224273	3408.5
TULP3	-0.218156	0.238401	-0.519319	0.013255	6007	0.125828	3409
CERS4	-0.219566	0.235305	-0.568418	0.0339311	6421	0.134618	3410.5
CST7	0.299949	0.101127	-0.247549	0.321983	7376	0.211555	3411
RPS16	0.244548	0.184884	0.375943	0.0702188	6016	0.127551	3414
CKS1B	-0.257344	0.162228	-0.3505	0.101068	6035	0.131648	3415.5
SAMD9L	0.278123	0.129782	0.354079	0.285372	7626	0.207577	3417
NFATC2	-0.261186	0.155831	-0.217187	0.319514	8523	0.237673	3417
PSRC1	-0.21878	0.237027	-0.724825	0.017714	6091	0.12737	3418
ARHGEF26	-0.24394	0.186013	-0.498617	0.0695475	6030	0.12778	3419.5
PTPRM	0.367398	0.0420268	-0.176457	0.4699	7629	0.255963	3420
FAM107B	0.428666	0.0161244	0.186101	0.383931	6040	0.200028	3420.75
NUP98	-0.196164	0.290224	-0.421999	0.039968	7677	0.165096	3421.5
ZBED3	0.371443	0.0396494	-0.269756	0.372766	6544	0.206208	3435.5
SAP18	-0.219369	0.235735	-0.45365	0.0259773	6262	0.130856	3436
PARP14	0.287929	0.116249	0.280142	0.18488	6219	0.150564	3436.25
PSD3	0.228699	0.215903	0.994944	0.0640447	6570.5	0.139974	3436.5
GLIS3	0.291933	0.111036	0.474916	0.196404	6216	0.15372	3438
PIP5K1A	-0.365648	0.0430897	-0.191339	0.370445	6601.5	0.206767	3438.5
STAMBPL1	0.296553	0.10524	0.167291	0.434606	8747	0.269923	3439
MAP1S	-0.445167	0.0120901	-0.18131	0.396507	6081	0.204299	3439.5
BOD1L1	-0.221393	0.231332	-0.463337	0.0225917	6090	0.126962	3443.5
GLYCTK	0.239902	0.193633	0.756965	0.0814215	6357	0.137527	3443.5
MAP3K7	-0.278193	0.129682	-0.276761	0.190462	6550	0.160072	3443.5
C1orf122	0.273574	0.13644	0.227234	0.33531	8306	0.235875	3443.5
SNRPF	-0.170378	0.359476	-0.452011	0.0265884	8836	0.193032	3446.5
NR2F2	-0.284042	0.121482	-0.296537	0.169451	6132	0.145467	3447
OAT	-0.194406	0.294655	-0.391578	0.0584527	8111	0.176554	3448
SORCS1	0.291558	0.111516	-0.486	0.268822	7054	0.190169	3449.5
MAP2K1	0.20622	0.265702	0.643995	0.000684032	6126	0.133193	3453.25
RAB22A	-0.250331	0.174384	-0.344909	0.0988207	6211	0.136602	3454.5
SETMAR	-0.241486	0.190617	-0.229227	0.292745	8898	0.241681	3455
RCOR3	0.206736	0.26448	-0.485664	0.016132	6644	0.140306	3455.5
MAD2L1BP	-0.35189	0.0522181	-0.218224	0.355332	6663	0.203775	3456
VCAN	0.347493	0.0554383	-0.176547	0.529076	8503	0.292257	3457.25
ZMYM4	-0.176906	0.341081	-0.508027	0.0112601	8049	0.176171	3458
CLTC	-0.265333	0.149131	0.318231	0.129647	6147.5	0.139389	3460.5
IFT80	-0.299106	0.102136	-0.541051	0.209795	6146	0.155966	3461.5
F5	0.393397	0.0285624	-0.171191	0.423813	6813	0.226188	3461.5
XYLT2	-0.43	0.0157613	-0.159521	0.570115	7926	0.292938	3463.5
TMUB1	-0.314524	0.0848391	-0.236013	0.26688	6401	0.175859	3469.75
TES	0.231049	0.211094	0.359862	0.0841224	6755	0.147608	3470
LRRC42	-0.191735	0.301467	-0.498384	0.0182384	7404	0.159853	3473.5
ZNRD1	-0.194561	0.294262	-0.32218	0.124693	9040	0.209478	3474
GFM2	0.34832	0.0548208	0.125282	0.559693	8809	0.307257	3475
CRISPLD2	-0.249618	0.175655	-0.864864	0.334809	9055	0.255232	3475
POT1	-0.169836	0.361029	-0.573222	0.0034104	8206	0.18222	3476.5
INTS10	0.380315	0.0348131	-0.0840607	0.696152	9617	0.365483	3480
SLTM	0.2662	0.147757	-0.207257	0.331174	8481	0.239466	3480.5
BMP1	0.238965	0.195431	-0.523668	0.0662529	6164	0.130842	3481.5
CENPE	-0.203541	0.272097	-0.642952	0.000936274	6280	0.136517	3485.75
SDSL	0.312058	0.0874436	0.177913	0.405562	8005	0.246503	3486.5
TRIO	-0.279076	0.12842	-0.289254	0.1704	6294	0.14941	3487
PLEKHA8	-0.270484	0.141103	-0.773053	0.226947	7183	0.184025	3487
LMO7	0.224567	0.22454	0.372487	0.0730478	6872.5	0.148794	3488.5
ATP6V1G2	-0.21731	0.240272	0.999219	0.0251551	6369	0.132714	3490
MRPS27	0.276931	0.131504	0.283732	0.179078	6475	0.155291	3492.5
KDM2A	-0.204585	0.269593	-0.257262	0.224901	9814	0.247247	3492.5
FKTN	0.194391	0.294692	0.992464	0.00753583	6974	0.151114	3494
PRPF19	-0.176503	0.342199	-0.594152	0.00220297	7769	0.172201	3494
TEAD4	-0.303457	0.0970071	-0.259355	0.469308	8889	0.283158	3496
SLC30A1	0.455376	0.010047	0.167788	0.433223	6412	0.221635	3497
GLO1	-0.431273	0.0154213	-0.175287	0.412639	6343	0.21403	3497.25
NRAS	-0.215521	0.24426	-0.368939	0.0760408	7357	0.16015	3500.5
FMN2	-0.231839	0.209492	-0.732762	0.267238	8999	0.238365	3500.5
DCT	-0.161175	0.386384	0.560106	0.0372419	9587	0.211813	3500.5
PDCD2	0.247244	0.179935	0.28194	0.181958	7449	0.180947	3501.5
PRDX2	0.298196	0.103235	0.26139	0.217288	6271	0.160262	3502.5
SDK2	-0.318663	0.0806018	-0.759237	0.451144	8359	0.265873	3503
PRR5	0.233727	0.205702	0.586454	0.0579151	6265	0.131808	3504
PPHLN1	-0.216315	0.242484	-0.331804	0.113198	7862.5	0.177841	3504
TPM2	-0.267495	0.145722	-0.187583	0.380086	8991.5	0.262904	3504
RPS10	-0.275264	0.133939	0.29899	0.155823	6219	0.144881	3507
R3HDM1	-0.35734	0.0484349	-0.213125	0.32887	6258	0.188652	3508.5
CERS1	-0.225298	0.222996	-0.520454	0.03875	6264	0.130873	3508.5
TRIM37	-0.370162	0.0403905	-0.185876	0.562998	8501	0.301694	3513
PHF8	-0.199964	0.280793	-0.364521	0.0798971	8163	0.180345	3515.5
PBXIP1	-0.177977	0.338119	-0.519016	0.00935439	7926	0.173737	3518.5
RRM2	-0.273881	0.135984	-0.290992	0.16773	6402	0.151857	3519.75
GSTM1	0.210892	0.254782	0.371677	0.0807621	7625	0.167772	3522
MTMR6	0.183338	0.323527	0.396913	0.0548073	8619	0.189167	3522.5
ITGB4	0.29589	0.106058	0.258563	0.222484	6419	0.164271	3523.25
SFMBT1	-0.262809	0.153183	-0.265281	0.245154	7620	0.199169	3526.5
ALKBH5	-0.200602	0.279228	-0.420594	0.0407051	7495	0.159967	3527
SS18L1	-0.29563	0.106379	-0.220154	0.337593	7699	0.221986	3529.5
NEBL	0.204361	0.27013	0.323813	0.122686	8550.5	0.196408	3532.5
YY1	-0.228505	0.216304	-0.376769	0.0695556	6670	0.14293	3533
SH2B3	-0.2154	0.244532	0.712168	0.0725816	7314	0.158557	3533.5
PRICKLE3	-0.21061	0.255434	-0.464806	0.0940164	7816	0.174725	3535.5
DNAJB5	-0.349322	0.0540802	-0.453163	0.443421	7673	0.24875	3536.5
NDE1	-0.244151	0.18562	-0.347411	0.10432	6526	0.14497	3537.5
TRIM21	0.222012	0.229998	0.413144	0.0447919	6525	0.137395	3539
RWDD4	0.285665	0.119276	0.214275	0.314689	7749	0.216983	3543
PTPRF	-0.243044	0.187685	-0.247488	0.24363	8282.5	0.215657	3545
RDH13	0.24478	0.184454	0.345691	0.0980072	6398	0.141231	3546
NME3	-0.267328	0.145983	-0.203108	0.352635	8697	0.249309	3549
RAB3B	-0.255407	0.165523	-0.337032	0.115805	6291	0.140664	3552.5
SEC31A	-0.301789	0.0989495	-0.248484	0.241676	6431.5	0.170313	3559
PGRMC2	-0.19499	0.293177	-0.446664	0.028663	7504	0.16092	3559.5
PHIP	-0.267258	0.146093	-0.234758	0.269505	7767	0.207799	3560
LRPAP1	-0.185487	0.317788	-0.50173	0.012489	7579	0.165139	3561
GLA	0.47113	0.00746843	-0.0547358	0.799476	9888	0.403472	3563.5
ATP6V1A	0.243545	0.186748	0.354139	0.0895394	6328	0.138144	3564
CALU	-0.340486	0.0608916	-0.185123	0.386479	7193.5	0.223685	3566.25
N4BP2	-0.227392	0.218611	-0.610589	0.0460108	6303	0.132311	3569
UNC93B1	0.352321	0.0519112	0.165548	0.498207	8127	0.275059	3569.5
ICAM3	-0.361494	0.0456998	-0.537647	0.350029	6437	0.197865	3570.5
BARD1	-0.251593	0.17215	-0.352419	0.107703	6308	0.139927	3571.5
STAG3	-0.293912	0.108525	-0.65342	0.231772	6578	0.170149	3574
POLR2G	-0.20237	0.274926	-0.531774	0.00748537	6602	0.141206	3577
CXADR	-0.175031	0.346305	-0.345008	0.0987168	9776	0.222511	3579
MED18	0.151242	0.416699	-0.607961	0.00162413	9243	0.209162	3580.25
WRNIP1	-0.218314	0.238052	-0.447903	0.0281712	6378	0.133112	3581.5
GTSE1	-0.236018	0.201165	-0.386539	0.0684604	6328	0.134813	3584
ZBTB40	-0.232865	0.207426	-0.306148	0.145683	7543	0.176555	3584
SENP8	0.224871	0.223898	-0.471529	0.0415435	6334	0.132721	3585.5
STXBP4	-0.255686	0.165046	-0.233504	0.283583	8290	0.224314	3587.5
BRD9	-0.203657	0.27182	-0.470113	0.0204423	6894	0.146131	3589
FOXK2	-0.230423	0.212367	-0.357577	0.0862546	6814	0.149311	3590.5
SNX12	-0.340472	0.0609031	-0.181155	0.396918	7318	0.22891	3591.5
ARPP19	0.281165	0.125466	0.272167	0.198229	6557	0.161847	3592.5
EDC4	-0.259732	0.158229	-0.25121	0.236382	7642	0.197306	3594.5
SALL4	-0.251577	0.172178	-0.424869	0.294047	8543	0.233113	3596.75
COL11A1	-0.25485	0.16648	-0.422594	0.132232	6519	0.149356	3597.5
SESN3	0.288349	0.115694	-0.794712	0.205288	6430	0.160491	3600.5
NTN1	-0.326268	0.0732433	-0.471526	0.285449	6370	0.179346	3601
SLFN5	0.224552	0.224573	0.300822	0.153182	7999	0.188878	3601.5
ARIH1	0.195493	0.291909	0.437735	0.0324144	7546	0.162162	3602.5
ZNF629	-0.195762	0.291234	-0.38388	0.0640388	8115	0.177636	3602.5
PEG3	-0.314153	0.0852269	0.46773	0.289884	6669	0.187555	3603
SNPH	0.292349	0.110505	0.549536	0.337323	7777	0.223914	3607
FKBP8	-0.207212	0.263357	-0.500624	0.012716	6512.5	0.138036	3607.5
ZBTB41	0.365434	0.0432215	0.302232	0.366357	6560	0.204789	3608.5
XRCC6	-0.168206	0.365722	0.362645	0.0815786	9918	0.22365	3611
LIN52	-0.347398	0.05551	-0.201624	0.422381	7481	0.238946	3614
DNAJB6	-0.251953	0.171518	-0.182899	0.392311	9620	0.281915	3616
SEC31A	-0.301789	0.0989495	-0.324481	0.238019	6403.5	0.168484	3619.5
CHMP4A	0.242642	0.188439	0.274693	0.193933	7744	0.191186	3622
PCBP4	-0.320267	0.0790043	-0.229604	0.280463	6423	0.179733	3624
FBXW5	0.341435	0.0601291	-0.637354	0.362646	6916	0.211388	3624.75
SALL2	-0.300389	0.100603	-0.56321	0.322857	7371.5	0.21173	3625
EIF2S1	-0.30275	0.0978267	0.235762	0.267404	6708	0.182615	3627
CARD16	0.307935	0.0919336	0.510933	0.378991	7798	0.235462	3628
PPP4R2	-0.214062	0.247544	-0.462152	0.0229854	6456	0.135265	3630.5
SLC35F2	-0.284089	0.121418	-0.297521	0.263084	7205	0.192251	3631
EPHA5	-0.184285	0.32099	-0.460548	0.0270001	8018	0.173995	3634
IFT52	-0.451868	0.0107135	-0.267099	0.45565	6658	0.233182	3637
ZNF358	-0.248689	0.177321	0.866067	0.133933	6758	0.155627	3639.5
FAM50A	-0.327261	0.0723221	-0.223733	0.293283	6437	0.182803	3640
PEAR1	0.375083	0.0376039	-0.438181	0.561819	8413	0.299711	3643.5
NSMAF	0.358868	0.0474141	0.243237	0.34684	6439	0.197127	3644
GTF2H5	-0.179253	0.334611	-0.544684	0.0542592	8846	0.194435	3645.5
FBXO30	0.410488	0.0218065	0.17857	0.403802	6430	0.212804	3647
MAST4	0.503511	0.00388249	-0.10385	0.654171	8345	0.329027	3649.25
LIMD1	0.421472	0.0182046	0.171147	0.423934	6550	0.221069	3650.5
MID1IP1	0.239263	0.194857	0.357921	0.0859315	6444	0.140394	3651.5
MCM8	-0.220588	0.233078	-0.404573	0.0555118	6783	0.144295	3651.5
PUF60	-0.221744	0.230575	-0.393404	0.0700849	6971.5	0.15033	3652.5
APPBP2	-0.218987	0.236574	0.525177	0.226115	9125	0.231344	3654.5
NGEF	0.221002	0.23218	0.769796	0.0429501	6536	0.137565	3657
VMA21	-0.299656	0.101477	-0.249574	0.239549	6462	0.170513	3658.5
TRIM71	-0.267771	0.145292	-0.64282	0.35718	8738	0.251236	3659
AP3S2	0.233302	0.206551	-0.327927	0.146719	7532	0.176635	3659.5
SPIN2B	-0.235307	0.202565	-0.307832	0.264346	8819	0.233456	3660.5
PTMS	-0.294101	0.108287	-0.217083	0.308237	7423	0.208262	3661
NASP	-0.22079	0.232639	-0.418619	0.0417585	6523	0.137199	3661.5
C3orf58	0.235725	0.201741	0.28688	0.174094	7796	0.187917	3661.5
LIPT2	-0.273753	0.136175	-0.242197	0.384462	8846	0.260318	3661.5
VPS13C	0.217472	0.239912	0.432699	0.0346966	6563	0.137304	3662
ALS2	-0.181756	0.327791	0.427998	0.0597583	8786	0.193775	3665
ZNF524	0.471034	0.00748222	0.226225	0.529692	7222	0.268587	3666
IL1B	0.275555	0.133511	-0.573573	0.178195	6497	0.155853	3668
INSR	-0.21468	0.246151	-0.388722	0.0604791	7163	0.153315	3670.5
SDF4	-0.211134	0.254225	-0.393562	0.0570758	7261	0.155651	3672.5
HPRT1	-0.406966	0.0230782	-0.118426	0.581539	8238	0.302308	3672.5
MAGED2	-0.245799	0.182575	-0.319352	0.128227	6776	0.155401	3674.25
C6orf89	-0.213478	0.248867	-0.420872	0.0819881	7542	0.165428	3674.5
INPP1	0.186397	0.315378	0.34389	0.0998875	9124	0.207633	3674.5
ABHD3	0.349392	0.0540288	0.339229	0.411058	7323	0.232543	3676.5
NECAP2	-0.335247	0.0652368	0.31228	0.323052	6597.5	0.194145	3678.5
MTFR2	-0.238945	0.19547	-0.533851	0.09075	6518	0.14311	3681.5
GLMN	-0.237558	0.198155	-0.259969	0.219888	8236	0.209022	3681.5
FER1L5	-0.173638	0.350216	0.996702	0.0517178	9157	0.200967	3682.5
CIB1	0.393708	0.0284257	-0.0991657	0.644788	8964	0.336607	3683
MYO1A	0.190377	0.304968	0.893322	0.00279738	6994	0.153883	3683.5
NKD2	0.198671	0.283979	0.592827	0.121423	8800	0.202701	3683.5
NUP205	-0.311659	0.0878702	-0.21529	0.312348	6988	0.200109	3685.5
SFRP4	-0.205729	0.266866	-0.737621	0.0942327	8069	0.180549	3685.75
SF1	-0.193071	0.298048	-0.402217	0.05136	8057.5	0.174704	3688
SOCS2	-0.381097	0.034411	-0.219309	0.676311	9438	0.355361	3692.5
NDUFS7	0.23458	0.204004	0.302753	0.150433	7527	0.177218	3695
CAMK1	0.188838	0.308967	0.398622	0.158015	9776	0.233491	3695
ANXA4	0.242748	0.188239	0.33652	0.107859	6631	0.148049	3695.5
GPR180	-0.248035	0.178501	-0.251748	0.258391	8261	0.218446	3699.25
MGMT	-0.220876	0.232452	-0.329438	0.11595	7661	0.174201	3701.5
EFNB3	-0.397958	0.0266117	-0.801675	0.407885	6585	0.217248	3702
PRKCQ	0.492481	0.00488594	0.173826	0.476652	6634	0.240769	3703
TBX3	0.321681	0.0776168	0.21481	0.377159	7477	0.227388	3703
LSM12	-0.238635	0.196068	0.318642	0.129124	7066	0.162596	3705.5
PSMB4	-0.342782	0.0590598	0.179244	0.402001	7330	0.230531	3705.5
PPP2R3A	-0.174139	0.348806	-0.494025	0.0315648	8732	0.190185	3705.5
SRBD1	-0.249856	0.17523	-0.316184	0.13227	6691	0.15375	3706
MBIP	-0.163118	0.38061	-0.518718	0.0094024	8789	0.195006	3709
PRKD2	0.313373	0.0860467	0.228367	0.283133	6617	0.18459	3710.5
LAGE3	-0.459336	0.00933718	-0.113912	0.596116	7965	0.302727	3711.5
PSMD3	-0.326023	0.0734713	0.217163	0.308055	6633	0.190763	3714.25
UBE4B	-0.248422	0.177803	-0.241109	0.256386	8225	0.217095	3714.5
CBX3	-0.213844	0.248038	-0.424116	0.0388778	6818	0.143458	3715.5
PLEKHM3	0.307627	0.0922761	0.860668	0.340092	7363	0.216184	3716.75
ZNF579	-0.27842	0.129357	-0.147039	0.503174	9929	0.316265	3718
CCM2	-0.225258	0.223081	-0.395794	0.0555566	6577	0.139319	3721.5
GRAMD1B	0.466869	0.00810319	-0.15893	0.503327	7001	0.255715	3722.5
UQCRC1	0.2788	0.128814	0.139252	0.516371	10041	0.322592	3722.75
STARD3	-0.227235	0.218938	-0.295418	0.193557	8368	0.206248	3723
MTM1	-0.309503	0.0902053	-0.11638	0.588128	9879	0.339166	3723
SIL1	0.191609	0.301791	-0.507401	0.0113775	7215	0.156584	3724.5
TIAM1	-0.339761	0.0614789	0.311824	0.452125	7929	0.256802	3725
LSM2	-0.205242	0.268024	-0.491292	0.0147683	6665	0.141396	3726
ACTL6B	-0.391039	0.029616	-0.592462	0.596312	8527	0.312964	3726.5
FOPNL	0.329485	0.0702916	0.188704	0.518226	8752	0.294259	3728
CHTF18	-0.285337	0.11972	-0.265185	0.210442	6593	0.165081	3733.5
IFI44L	0.22889	0.215509	-0.946304	0.20957	8501	0.212539	3733.5
CORO6	-0.196686	0.288917	-0.603393	0.00378064	6715	0.146349	3737
UBAP2L	-0.358885	0.0474026	-0.163247	0.467906	7734.5	0.257654	3738.5
PSMC5	-0.24759	0.179307	-0.223212	0.294438	8689	0.236873	3738.5
PALMD	0.297813	0.103699	0.237592	0.287014	7053	0.195357	3740
SMTN	-0.234683	0.203801	-0.230793	0.277912	9004	0.240856	3740.5
ZBED6	0.211664	0.253008	0.87391	0.12609	8221	0.189549	3741.5
ODF2	-0.209567	0.257848	-0.321699	0.12529	8326	0.191569	3742
DLX1	-0.301307	0.0995171	-0.312407	0.451234	8773	0.275375	3744
DNAJB12	0.2515	0.172314	0.310184	0.140178	6750	0.156246	3745
SIRT2	0.226612	0.220238	0.33834	0.105847	7254	0.163042	3745
ALG11	-0.299685	0.101442	-0.24934	0.25124	6586	0.176341	3747
PAAF1	-0.258662	0.160013	-0.305773	0.146203	6590	0.153108	3747.5
BCL9	-0.179618	0.333609	-0.359042	0.0924684	9385	0.213039	3748
CNKSR1	0.146656	0.43113	0.594445	0.0249655	10257	0.228048	3748
SH3TC1	0.317207	0.0820734	0.231503	0.326063	7008	0.204068	3748.5
HDDC3	0.223877	0.226006	0.357842	0.144841	7904	0.185423	3748.5
BID	0.29251	0.1103	0.265612	0.232198	6615	0.171249	3752
QTRT1	-0.254171	0.167651	-0.269819	0.20228	7411	0.184966	3755.5
ATP2C1	-0.330927	0.0689986	-0.213781	0.315833	6610	0.192416	3758
TDP1	-0.390203	0.0299968	-0.168144	0.432233	6950	0.231115	3758
AGO3	-0.412736	0.0210249	0.179598	0.435985	6766	0.228505	3758.5
PSMD9	0.272943	0.137383	0.216741	0.309019	8044	0.223201	3759.5
ANXA8	0.24998	0.175009	0.311123	0.181805	7341	0.178407	3760.5
PCMTD2	-0.211512	0.253357	-0.705391	0.0506335	7128	0.151995	3763.5
RNASEL	0.277174	0.131151	0.30071	0.197646	6668	0.164399	3764.5
HNF1B	0.248428	0.177792	0.975419	0.141446	6873	0.159619	3764.5
DDAH2	-0.301463	0.0993326	-0.240248	0.25814	6626	0.178736	3765.5
RHBDD1	0.300353	0.100646	0.267432	0.299402	7120	0.200024	3766
MRPL43	0.486403	0.00552823	-0.111384	0.60435	7907	0.304939	3766.5
ARHGAP22	0.222161	0.229678	0.439433	0.275988	9524	0.252833	3766.5
HELZ	-0.388181	0.0309349	-0.12771	0.55205	8136	0.291493	3767
BPTF	-0.215452	0.244415	-0.414365	0.0441008	6841.5	0.144258	3768
OPA3	0.211196	0.254082	0.517275	0.0334639	6798.5	0.143773	3771
MTHFS	0.172619	0.353096	0.449441	0.0275701	8728	0.190333	3771
TTLL12	0.21988	0.234618	0.369965	0.0751664	7118	0.154892	3771.5
STC2	0.370943	0.0399374	0.190484	0.383974	6663	0.211956	3773
CYC1	0.281359	0.125195	0.261794	0.216552	6779	0.170874	3774
MRPL52	-0.339665	0.0615565	-0.152629	0.486897	8242	0.274227	3774
PPHLN1	-0.216315	0.242484	-0.347251	0.0964004	7604.5	0.169442	3778
ANXA1	0.27508	0.134209	0.210394	0.323743	8135	0.228976	3778
OLFML3	-0.228324	0.216677	-0.84874	0.0689943	6665	0.142836	3779
STAM2	-0.248565	0.177545	-0.3202	0.12716	6668	0.152353	3779
MAPK3	0.218336	0.238004	0.256536	0.226259	9164	0.232132	3783.5
C15orf40	0.347123	0.0557161	0.181544	0.407091	7321	0.231403	3784
BPHL	-0.312843	0.0866081	-0.226042	0.288198	6679	0.187403	3786.5
FPR2	0.234713	0.20374	0.570075	0.429925	10697	0.316832	3786.5
RBM12	-0.306276	0.0937894	-0.12488	0.560966	9698	0.327378	3788
ATPAF1	0.426217	0.0168093	0.162032	0.449388	6787	0.233099	3789.5
PELO	0.413363	0.0208114	0.167171	0.43494	6757	0.227875	3789.75
CTH	0.305765	0.0943663	0.14878	0.487785	8985	0.291076	3790
STAM	0.209356	0.25834	0.445756	0.029028	6828	0.143684	3792
CDK8	-0.384527	0.0326902	-0.181624	0.470738	7385	0.251714	3792.5
SWAP70	-0.346541	0.0561561	-0.192083	0.368552	6896	0.212354	3795.5
HIC2	-0.324728	0.0746895	0.148355	0.682523	10467	0.378606	3796.5
IMP3	0.251047	0.173114	-0.30225	0.151145	6912	0.16213	3797.75
RINL	0.165364	0.373996	-0.784921	0.0644136	9817	0.219205	3798
CHCHD5	0.221893	0.230254	-0.382298	0.129924	7789	0.180089	3798.25
ZCCHC9	-0.144952	0.43656	-0.629454	0.000982143	9626	0.218771	3801
SP2	-0.317995	0.0812748	-0.215809	0.311155	6834	0.196215	3801.5
CCDC137	-0.279886	0.127268	-0.257593	0.224285	6899	0.175776	3802.25
VIL1	0.357011	0.048657	-0.181294	0.396548	7026	0.222602	3802.5
SLC7A6	-0.294019	0.10839	0.180621	0.398335	8425	0.253363	3803.5
SMAD1	0.198825	0.2836	0.24657	0.245439	10299	0.264519	3805
FCHO2	0.210532	0.255612	0.442832	0.030228	6772	0.14292	3806
CDCP1	0.248145	0.178303	0.235019	0.268959	8382	0.223631	3807
EXOSC4	-0.249511	0.175848	-0.304661	0.147749	6911	0.161799	3809.5
MMAA	0.298922	0.102357	0.225214	0.290016	7044	0.196186	3810
PPM1D	-0.397737	0.0267037	-0.32838	0.525135	7740	0.275919	3810
HPGD	0.243904	0.186078	0.226297	0.28764	8746	0.236859	3810.5
PPIL1	-0.218887	0.236793	-0.343906	0.0998701	7529	0.168332	3810.75
SLC25A29	-0.210643	0.255356	-0.480024	0.0276456	6714	0.141501	3811
NFATC4	-0.186694	0.314594	-0.518049	0.0844687	8886	0.199531	3811
RAP1GAP2	-0.246014	0.18218	-0.337074	0.135121	6871	0.15865	3812.5
PROSER1	-0.209964	0.256927	-0.389347	0.0994191	7940	0.178173	3813
INCENP	-0.22044	0.233398	-0.392646	0.057708	6836	0.145553	3814
FGG	0.237194	0.198862	0.275138	0.341075	9592	0.269969	3814.5
PARD3	0.171113	0.357376	0.87146	0.0237218	8727	0.190549	3816
APOBEC3B	-0.309116	0.0906299	-0.1715	0.5411	9411	0.315865	3818.5
RAB21	0.238544	0.196244	0.339346	0.104748	6751	0.150496	3821
F8A1	-0.206903	0.264088	-0.376553	0.0697281	7686	0.166908	3821
RLIM	-0.195224	0.292587	-0.522177	0.021824	7323	0.157206	3821.5
CBL	-0.241942	0.189757	-0.269004	0.2037	7876	0.196729	3822.5
NUDT21	-0.19993	0.280876	-0.517335	0.00962732	6778	0.145252	3827
MTMR3	-0.216544	0.241973	-0.377761	0.110807	7819	0.17639	3827.5
MTMR9	0.217954	0.238847	0.397142	0.0605959	7008	0.149722	3830.5
STXBP5	0.194656	0.294022	0.568465	0.00375174	6817	0.148887	3831.5
DDX47	-0.220016	0.234322	-0.394829	0.0562096	6817	0.145266	3835
JAGN1	0.284616	0.120699	0.164753	0.452521	9291	0.28661	3836.5
ALG10	-0.207101	0.26362	-0.518485	0.0694754	7670	0.166548	3837.5
AAMDC	-0.369293	0.0408993	-0.182979	0.392098	6787	0.216499	3838.5
HAUS3	-0.303543	0.0969069	-0.205874	0.334484	7429	0.215696	3841.5
IGSF1	0.240271	0.192927	-0.884466	0.115534	6821	0.154231	3843
OLR1	-0.314091	0.0852917	-0.233628	0.402014	7933	0.243653	3844.5
LRIG2	-0.234659	0.203847	-0.416018	0.20315	8151	0.203499	3846.5
ITGA2B	-0.351743	0.0523237	-0.232017	0.387217	7006	0.21977	3847
KLF4	0.330199	0.069649	0.321053	0.365719	7175	0.217684	3848.5
QPRT	-0.313375	0.0860452	-0.195821	0.359126	7467	0.222585	3849
EIF1AD	-0.435847	0.0142493	-0.0883966	0.681263	8934	0.347756	3849
NUP35	-0.194714	0.293876	-0.393481	0.0571315	8070	0.175504	3849.5
AACS	0.199553	0.281804	0.345156	0.0985628	8446	0.190183	3849.5
SCLT1	-0.234865	0.20344	-0.322851	0.206254	8196	0.204847	3851
BTBD10	-0.264524	0.150421	-0.530226	0.176445	6807	0.163433	3852.5
TCEA3	-0.336234	0.0643998	-0.120103	0.59446	9366	0.32943	3852.5
PPP1R15B	0.342424	0.0593431	0.310189	0.353232	6801	0.206287	3853.5
GC	0.487366	0.00542189	-0.152403	0.509574	6960	0.257498	3859
HEMGN	-0.243985	0.185928	-0.298754	0.321427	9124	0.253678	3859
CDC42SE2	0.233108	0.206939	0.25199	0.329207	9641	0.268073	3860
BAG6	-0.365387	0.0432506	-0.184183	0.388938	6803	0.216094	3860.5
CALML4	0.214875	0.245712	-0.683119	0.0425327	6839	0.144122	3861
E2F3	-0.209651	0.257655	-0.478043	0.0330144	6879	0.145335	3865.5
PNO1	-0.226062	0.221389	-0.262757	0.214805	8672	0.218097	3867
NDFIP1	0.187398	0.31274	0.351206	0.140378	9618	0.226559	3867.25
ABCA5	0.318176	0.081092	-0.48737	0.51263	8927	0.296861	3867.5
ESD	0.223943	0.225866	0.322337	0.1245	7620	0.175183	3868
SOX17	-0.269964	0.141898	0.350972	0.495159	10098	0.318528	3870
ANXA13	0.291711	0.111321	0.377665	0.28195	7189	0.196635	3871
KEAP1	0.245424	0.183265	-0.177057	0.407861	10038	0.295563	3871.5
LNX2	-0.247621	0.17925	-0.404961	0.191596	7521	0.185423	3872
TMED5	-0.211823	0.252642	-0.43057	0.0356989	6831	0.14417	3874
RFC3	-0.27375	0.136179	-0.207236	0.331224	8264	0.233701	3874.5
SLC7A5	0.251757	0.171862	0.229987	0.279639	8376	0.22575	3875.75
MAT2A	0.403533	0.0243763	0.165644	0.439207	6893	0.231792	3878
NUP54	-0.182567	0.325602	-0.449855	0.0274098	8128	0.176506	3879
ZCCHC3	-0.331258	0.0687047	-0.205843	0.346049	6927	0.207377	3880
WDR70	-0.290936	0.112317	-0.169736	0.427824	8846	0.270071	3881
ROCK1	-0.260404	0.157118	-0.264143	0.212307	7353	0.184712	3883.25
CUL7	-0.272396	0.138205	-0.265456	0.24483	7319	0.191517	3883.5
EXOSC10	-0.244418	0.185124	-0.261352	0.217358	7954	0.201241	3883.5
PNPLA4	0.32307	0.0762715	0.205595	0.462281	8375	0.269276	3884
SLC44A1	0.33133	0.0686407	0.199676	0.349553	6973	0.209097	3884.5
BTAF1	0.228014	0.217319	0.332431	0.112477	7303	0.164898	3885
SDCBP2	0.497558	0.00439943	0.148873	0.53104	7127	0.26772	3885.25
FH	0.198517	0.284361	0.238847	0.261011	10491	0.272686	3887
GTF2F2	-0.236451	0.200316	-0.247425	0.243754	8546	0.222035	3888.5
BHMT	0.395031	0.0278508	0.325973	0.430717	6878	0.229284	3890
PTPRB	0.208416	0.260531	0.674991	0.0460629	7202	0.153297	3892
WDHD1	-0.22683	0.219781	-0.348578	0.0950491	7078	0.157415	3894.5
RNF114	-0.307847	0.0920315	-0.209427	0.326024	7203	0.209028	3894.5
PEX19	-0.209953	0.256952	-0.35806	0.158194	8748.5	0.207573	3897.5
P4HA1	-0.188367	0.3102	-0.499203	0.0130124	7428.5	0.161606	3898
CRCP	-0.245344	0.183412	-0.356578	0.133993	6887	0.158703	3898.5
KCTD3	0.292197	0.110698	0.165715	0.439009	8930	0.274854	3899
C2orf72	0.170966	0.357793	0.426412	0.128405	10415	0.243099	3899
BACE2	0.361441	0.0457342	0.248619	0.391393	6887	0.218564	3906.5
ACAD9	-0.404747	0.0239106	-0.10878	0.612879	8566	0.318395	3906.5
CSTF2	-0.21256	0.250957	-0.410097	0.0465532	7014	0.148755	3908
MED26	-0.266913	0.146634	-0.225255	0.289925	7998	0.218279	3908.5
EOMES	-0.192903	0.298476	0.990948	0.0090518	7092	0.153764	3909.5
SMARCC1	-0.209142	0.258837	-0.431361	0.0353238	6963	0.14708	3910
LURAP1L	0.310463	0.0891606	0.289228	0.529268	9241	0.309214	3910
SUMO2	-0.230472	0.212268	-0.280068	0.185002	8137	0.198635	3912.5
PCGF2	-0.183269	0.323712	-0.497796	0.0133114	7731	0.168512	3913
RPP25	0.234889	0.203391	0.263431	0.213588	8279	0.20849	3913
DDX49	-0.280334	0.126635	-0.253576	0.231848	6974	0.179241	3915
PGAM1	0.228609	0.216088	0.332522	0.112374	7279	0.164231	3918.25
ZNF787	0.270304	0.141378	0.253287	0.232399	7250	0.186889	3920.5
MAP3K3	-0.402609	0.024736	-0.103281	0.66479	9086	0.344763	3921.5
RPL4	0.295121	0.107011	0.222848	0.295245	7256	0.201128	3922
PANX2	0.557718	0.00111502	-0.184096	0.528678	6985	0.264897	3922.5
CYBA	0.187761	0.311786	0.301967	0.151548	9744	0.231667	3923
SLC25A22	-0.270218	0.14151	-0.220062	0.301481	8028	0.221495	3925.5
PYCARD	0.191429	0.302254	0.354284	0.0893993	8704	0.195827	3926
GUCD1	-0.214789	0.245905	-0.783878	0.216122	9230	0.231013	3926
WDR19	0.284979	0.120205	0.291815	0.291271	7497	0.205738	3928.5
FGF1	-0.230249	0.212721	-0.830102	0.169898	7956	0.19131	3929.5
PIGK	-0.291479	0.111618	-0.219328	0.303136	7450	0.207377	3930
NAA40	-0.191329	0.30251	-0.723198	0.00786138	7141	0.155186	3931.25
POLDIP3	-0.197329	0.287312	-0.413134	0.0447978	7705	0.166055	3932.5
RNFT2	0.409719	0.0220791	0.249372	0.55145	7915	0.286764	3933
SHANK3	-0.198822	0.283605	-0.688923	0.130102	8910	0.206854	3935
IFIT2	0.215578	0.244133	0.223062	0.306274	10189	0.275203	3937
ITPK1	0.269945	0.141927	0.236032	0.266841	7645	0.204384	3938
PARP9	0.24917	0.176459	0.221757	0.297679	8675	0.237069	3939
PAK1	-0.217946	0.238865	-0.331288	0.113794	7789	0.176329	3941.5
VRK1	-0.356328	0.0491201	-0.0807842	0.707476	10095	0.378298	3941.5
PML	0.204689	0.269345	0.340145	0.103881	8282.5	0.186613	3947
DHX32	0.421124	0.0183106	0.165314	0.462211	6948	0.240261	3948.75
KIAA1217	0.269006	0.143373	0.176188	0.410203	9280	0.276788	3950
RANGAP1	-0.184873	0.319421	-0.677133	0.000278775	7148	0.15985	3951.5
TMCC1	-0.25417	0.167652	0.301779	0.195977	7345	0.181815	3952
SYAP1	0.242034	0.189582	0.278768	0.187134	7683	0.188358	3952
HAT1	-0.238204	0.196901	-0.223093	0.294702	9046	0.245801	3952.5
RGPD5	-0.154646	0.406164	-0.378282	0.100057	10990	0.25311	3953.5
POFUT1	-0.200188	0.280243	-0.437718	0.0324221	7336	0.156332	3954
NCAPD3	-0.208172	0.261102	-0.364341	0.0800577	7760	0.17058	3956
ZFP64	-0.285723	0.119198	-0.237311	0.413973	8848.5	0.266586	3956
GTF2F1	-0.244301	0.185342	-0.241141	0.25632	8369	0.220831	3956.5
RPS5	0.210929	0.254696	0.379361	0.0675043	7421	0.1611	3957
NOL9	-0.286237	0.118506	-0.119947	0.576658	10452	0.347582	3957.5
PGAP3	-0.223918	0.225918	-0.337684	0.237688	9019	0.231803	3958
DUSP6	-0.251543	0.17224	-0.547887	0.202947	7511	0.187593	3959
EHBP1L1	0.264964	0.149719	0.274201	0.194764	6988	0.172242	3959.5
GPC1	0.364041	0.0440854	0.179887	0.400287	6961	0.222186	3961
C19orf25	-0.240329	0.192817	-0.270128	0.201744	7904	0.19728	3961.75
PLEC	0.222809	0.228286	0.368085	0.0767754	6994.5	0.152531	3963
PPP2R5E	-0.299275	0.101933	-0.0999704	0.642092	10647	0.372013	3963
CASKIN1	-0.21541	0.244508	-0.327741	0.25266	9598	0.248584	3964.5
OMA1	0.348325	0.0548174	0.198451	0.375975	6953	0.215396	3965
SLC27A6	-0.289659	0.113975	-0.546984	0.453016	9143	0.283495	3966.5
EED	-0.206697	0.264572	-0.411216	0.0459005	7288	0.155236	3967
TBC1D9B	0.217138	0.240654	0.27442	0.194394	8861	0.217524	3969
ASXL1	-0.230111	0.213005	-0.447834	0.108315	7154	0.16066	3970
[truncated: 17,737 more rows]

## Sheet:  Figure 1D, 4A, 4B
	ORF clone																																																https://www.dkfz.de/gpcf/clone_search.html?clone=105950606&qresult=e3p8u53oab8oti9mtmeumr2i12_0_2
						Western blotting				Western blotting					Western blotting					Western blotting					Western blotting					Western blotting												Western blotting
				RNAseq			MS	RNAseq			MS		RNAseq			MS		RNAseq			MS		RNAseq			MS		RNAseq			MS		RNAseq		MS		RNAseq		MS	RNAseq			MS		RNAseq		MS	RNAseq
				DKFZ	CCLE	DKFZ	CCLE	DKFZ	CCLE	DKFZ	DKFZ	CCLE	DKFZ	CCLE	DKFZ	DKFZ	CCLE	DKFZ	CCLE	DKFZ	DKFZ	CCLE	DKFZ	CCLE	DKFZ	DKFZ	CCLE	DKFZ	CCLE	DKFZ	DKFZ	CCLE	DKFZ	CCLE	DKFZ	CCLE	DKFZ	CCLE	DKFZ	DKFZ	CCLE	DKFZ	DKFZ	CCLE	DKFZ	CCLE	DKFZ	DKFZ	CCLE
CCLE entry	cell line	DKFZ-682 EC50 (µM)	DKFZ-682 EC50 ln (µM)	NRF2	NRF2	NRF2	NRF2	GSR	GSR	GSR	GSR	GSR	TXN	TXN	TXN	TXN	TXN	UGDH	UGDH	UGDH	UGDH	UGDH	AKR1C3	AKR1C3	AKR1C3	AKR1C3	AKR1C3	CBR1	CBR1	CBR1	CBR1	CBR1	GCLM	GCLM	GCLM	GCLM	AIFM2	AIFM2	AIFM2	SLC7A11	SLC7A11	SLC7A11	SLC7A11	SLC7A11	ME1	ME1	ME1	PGD	PGD
NCIH1944_LUNG	NCIH1944	12.96	2.56187	45.1388	5.23441	1	2.79	319.782	8.16123	1	1.84849	2.47926	944.972	11.4895	1	1.63371	2.032	285.361	8.49929	1	1.53443	2.96325	692.44	11.301	1	1.24868	3.91048	83.3416	7.65177	1	0.245963	1.42121	94.5264	7.16772	1.62782	2.68	20.3982	5.57077	1.2866	114.693	6.16772	1	0.30303	3.35	32.7995	5.73985	0.590927	457.725	8.72288
NCIH2122_LUNG	NCIH2122	12.4933	2.5252	37.3595	4.78837	0.450019	1.505	341.224	7.94334	0.94743	1.61617	1.91312	843.786	10.6103	0.657291	1.51764	2.112	246.387	8.77923	0.26348	0.607487	2.54455	481.313	9.75984	0.31483	1.03531	2.8021	332.499	9.09003	3.26621	2.43672	2.66432	101.137	6.23592	1.37399	1.6	12.2242	5.40667	-0.621622	149.215	6.89118	0.367727	-0.67947	2.231	37.8165	6.06975	0.701229	592.803	10.0542
	HCC15	11.32	2.42657		4.78174	0.216131			7.40233	0.322199	0.988717			10.6837	0.547578	1.32781			7.8953	0.349555	0.739813			8.64414	0.346074	0.58252			7.73816	0.720696	0.945481			6.33896	1.01477			5.45681	1.22922		6.00023	0.490665				6.27798	0.820825		10.3216
NCIH1793_LUNG	NCIH1793	10.0427	2.30684	50.4836	5.47629	0.597014	0.675	264.117	7.88441	0.788582	1.5767	1.93475	1286.1	10.8673	1.02283	1.55546	2.12	286.889	9.16759	1.02249	1.44073	2.88163	970.85	10.949	0.843702	1.42881	3.22945	207.446	8.14639	2.49249	2.09745	1.40362	100.358	7.02735	1.50634	2.27	10.2886	4.64039	-0.681568	114.116	6.48494	0.849576		1.685	31.2718	6.48848	0.699181	339.597	9.07553
NCIH1573_LUNG	NCIH1573	7.621	2.03091	35.3624	5.01125	0.781	1.772	221.076	7.60933	0.810283	1.21295	0.15656	370.329	8.80297	0.416743	0.180563	-2.334	689.18	9.76565	1.09881	1.54077	1.06366	220.652	8.24755	0.301177	-0.304885	-0.94016	168.487	7.9507	2.19609	0.840062	-0.697552	25.288	5.19377	0.442949	-0.67	8.41737	4.89918	-0.74857	59.6188	6.8716	0.552952		2.436	22.8957	5.40429	0.406346	966.452	10.1906
LXF289_LUNG	LXF289	7.44133	2.00705		4.81844	0.272093	0.614		6.0027	0.0816141	-0.7241	0.57715		9.57492	0.635365	0.84973	0.543		7.60615	0.546203	1.24572	2.01816		8.34651	0.162618	-0.352823	1.68768		7.44344	1.56288	0.747878	1.09362		5.96232	0.851956	1.36		4.97728	0.672472		7.2211	1.20122	1.63023	1.861		5.7866	0.757019		8.5838
	NCIH1792	6.7765	1.91346	22.853	4.23795	0.115813		91.6864	6.89869	0.17512	0.169315		442.878	9.71478	0.191298	0.643598		189.913	8.35575	0.239761	0.433472		189.748	8.46054	0.113318	-0.0750158		31.2826	6.59947	0.143154	-0.854245		32.8946	5.87012	-0.133638	0.52	8.17243	5.26978	-0.334354	87.6372	6.85786	0.444434			25.9012	6.07296	0.482105	149.396	8.50534
NCIH2023_LUNG	NCIH2023	5.807	1.75906	39.5458	5.12434	0.692633		297.289	8.03309	0.758897	1.8659		796.854	10.7375	0.623825	1.57047		202.741	7.46573	0.25506	0.824878		520.571	10.2174	0.75671	1.11873		154.359	8.09798	1.83098	1.50323		58.0049	6.21801	0.812693		12.1619	4.9279	0.591187	62.2975	5.98003	0.834503			40.5914	6.64775	1.15628	1099.17	10.4579
NCIH2228_LUNG	NCIH2228	5.6165	1.72571	56.6729	5.89352	0.497067	1.132	142.207	7.74739	0.371312	0.269639	1.47531	738.781	10.1407	0.587374	0.360683	0.672	254.896	9.16712	0.557597	0.363384	1.44605	314.377	9.95383	0.352535	-0.210072	1.36317	117.898	7.89639	1.50691	0.135904	0.809848	52.0226	7.23103	-0.258328	1.56	7.93617	5.26303	-3.13368	47.3633	7.06501	0.131143		0.796	23.1984	6.70183	-0.487901	324.376	9.55221
	RERF-LC-MS	5.04	1.61741	32.5855	4.56791	0.352449		170.846	7.337	0.281698	-0.334109		1046.26	10.3908	0.384242	0.997223		79.3441	6.73688	0.0427766	-0.0308008		66.6243	7.65835	0.111406	-1.22972		98.8899	7.63052	0.334726	-0.811283		68.7895	6.07296	-0.0806983		7.62529	5.09255	NaN	97.7214	6.4591	0.363817			32.1951	5.87234	-0.673914	138.459	8.04538
NCIH2030_LUNG	NCIH2030	4.69325	1.54613	32.123	4.56465	0.555475	1.095	112.699	6.57894	0.236287	0.372861	0.15453	198.998	8.32508	0.162992	-0.0793442	-0.332	71.9164	6.91576	0.103487	-0.326652	0.708839	152.982	7.67589	0.424298	0.186466	-0.226233	64.1741	7.1644	1.01011	0.315949	0.465715	32.5218	5.59753	0.138376	0.25	12.9109	5.05702	0.616909	47.6054	4.80941	0.192411		-0.86	10.6461	4.45022	0.0507129	85.1332	7.23218
A549_LUNG	A549	4.23633	1.4437	22.8251	4.7233	0.215601	1.582	155.047	7.1638	0.356654	0.736549	0.47943	743.944	10.1394	0.292018	0.223489	-0.41	223.538	8.2778	0.524093	0.736657	1.03588	812.727	11.0635	0.795608	0.9638	2.00657	72.5011	7.03507	0.849345	-0.0370118	-0.263925	42.0136	6.27165	-0.172873	0.82	11.0031	4.63981	-0.0970746	42.3123	6.10287	0.496988	0.250687	1.233	19.6256	6.03826	-0.0281162	673.431	9.80339
NCIH2126_LUNG	NCIH2126	3.62167	1.28693	18.9847	3.78701	0.26597	0.591	114.24	6.14221	0.407008		0.28967	238.093	8.42004	0.315187		0.335	97.024	7.20984	0.316503		1.06291	14.6958	5.3906	0.219206		-0.260009	46.6991	6.19397	1.29454		-0.099855	11.5939	3.83188		0.33	9.00718	3.926		19.0677	5.32157	0.452771		0.571	8.61171	4.5552		85.9468	7.68909
NCIH1437_LUNG	NCIH1437	3.593	1.27899	19.6038	3.42672	0.379431	1.235	130.2	6.22323	0.326447	0.247168	-0.14168	516.752	9.52843	0.454501	0.489838	-0.757	238.012	7.43713	0.51422	1.01336	1.6362	695.489	11.0034	0.654733	0.886114	2.05215	75.4131	7.10894	0.911176	0.856617	-0.288487	195.956	7.10894	2.33907	0.92	10.986	4.8339	0.406869	38.6538	4.45088	0.582198	-0.272552	1.623	34.7297	6.31143	0.838612	434.269	9.38862
NCIH3122_LUNG	NCIH3122	3.249	1.17835	28.7062	4.93808	0.0933674		44.7661	5.13545	0.317315	-0.335722		342.577	9.5091	0.417912	0.0489293		29.2104	5.22612	0.0288831	-0.604717		9.71573	3.24945	0.077308	-1.08479		24.3348	4.33771	0.239255	-1.20276		8.50477	4.43696	-1.33733		4.45433	2.65306	NaN	35.6004	4.92884	0.599049			27.2603	6.17133	0.79181	65.1346	7.0376
NCIH1395_LUNG	NCIH1395	3.15	1.1474	20.724	3.65403	0.098045		64.1105	5.43129	0.215494	-0.225837		159.42	7.36859	0.168348	-0.829425		62.8789	5.68706	0.339874	0.355462		12.0751	3.74201	0.379006	-0.60796		45.3325	6.15765	0.72284	0.775959		16.8396	3.69042	-0.630927		4.2805	3.10769	-0.405498	14.4055	2.96532	0.0722697			17.4164	4.86394	0.274801	55.2827	6.38991
	HCC2935	2.85	1.04732	46.2513	5.29466	0.0522436		31.0343	5.40395	0.166699	-0.540617		232.131	9.07604	0.223169	-0.156072		22.1046	5.57713	0.023019	-0.313819		4.37897	3.21412	0.0394709	NaN		14.4388	5.69877	0.127607	-0.870155		7.46769	3.75168	-0.559307		4.26176	2.85798	NaN	7.16532	3.36036	0.0498238			9.26827	3.86196	-0.733682	76.6447	7.51373
NCIH1651_LUNG	NCIH1651	2.7	0.993252	37.2805	5.41607	0.329307		75.5705	6.4116	0.148097	-0.135175		160.192	8.19017	0.079804	-0.341372		230.172	9.0754	0.213837	0.47354		187.208	10.0851	0.362708	0.24381		40.3888	6.37712	0.227086	-0.885652		28.8628	5.77452	-0.332966		9.63127	4.24717	-0.979617	30.4719	4.99322	0.220253			14.2039	5.64155	-0.387487	151.123	7.95751
NCIH441_LUNG	NCIH441	2.69	0.989541	33.2725	4.96119	0.0913426	-0.45	32.9655	5.42861	0.0989455	-0.919582	0.97454	178.084	8.48539	0.200604	-0.133906	-0.096	45.1329	6.32715	0.0530972	-0.179271	-0.154812	6.01289	3.54967	0.017792	-1.77735	-1.57315	18.8729	5.27165	0.20489	-0.959996	-0.152655	10.2482	4.64443	-0.915555	-0.43	1.63559	2.1635	NaN	22.0728	5.1416	0.375203		0.932	6.95307	4.31252	-0.181285	51.6455	6.39077
NCIH838_LUNG	NCIH838	2.32	0.841567	26.0684	4.85704	0.506087	1.923	50.8792	5.38163	0.0975515	-0.561063	0.43385	292.196	10.3228	0.164542	-0.510045	-0.053	23.3603	4.20633	0.0123858	-1.37786	-0.492293	62.3237	7.43979	0.0148029	NaN	1.67025	42.3423	6.73769	0.724043	-0.301248	0.193976	63.7365	6.20457	0.887646	1.66	10.2838	4.46009	0.198686	12.7669	3.3799	0.0468761		1.335	14.705	4.69153	0.405282	258.135	7.8716
NCIH2009_LUNG	NCIH2009	2.29	0.828552	26.4157	4.41774	0.0765384		42.8487	5.32445	0.169042	-0.283235	-0.64489	484.946	9.85943	0.402693	0.45679	-0.722	66.4066	6.29499	0.0632666	-0.250825	0.546046	17.4661	3.74308	0.0228486	NaN	-0.919706	58.1874	6.79129	0.468909	-0.563454	-0.642963	32.1937	5.01792	-1.06572	-0.36	2.20379	2.79494	NaN	12.2383	3.23573	0.110251		-0.119	11.201	4.90545	-0.192553	121.404	7.85543
	NCIH460	2.18	0.779325	27.0799	3.90463	0.472994		194.7	7.27062	0.441037	0.613643	0.96039	885.282	10.5375	0.631711	0.468016	0.594	190.648	8.13206	0.381634	0.640974	2.05149	253.303	9.2461	0.522628	0.776166	2.10674	56.8128	6.93793	0.698235	0.155166	0.044329	45.0606	5.40463	0.852124	0.74	20.6748	5.29352	1.28388	83.3725	5.51475	1.01778	-0.964383	1.312	34.1114	6.12019	0.457487	369.927	9.28056
NCIH1781_LUNG	NCIH1781	1.69	0.524729	24.729	4.26816	0.217771		23.9971	5.142	0.0635125	-0.786864		239.381	8.94213	0.311804	-0.912214		30.4613	5.91576	0.0329605	-0.689094		12.4377	4.65478	0.0246057	-1.10868		52.8107	7.15634	0.599782	0.0959844		8.18259	4.35966	-0.909294		2.8825	3.51979	NaN	11.6167	3.70598	0.145367			21.1139	5.75596	1.01224	63.8326	7.25654
NCIH2405_LUNG	NCIH2405	1.59	0.463734	43.7882	4.79497	0.150636		55.7067	5.06738	0.47615	-0.591437		123.246	8.87529	0.264793	-1.32939		32.2433	5.61706	0.0341403	-0.69603		80.8021	7.58188	0.180092	0.31824		61.9489	7.05842	1.21517	0.478356		7.80717	3.83289	-0.952291		6.74014	4.18903	-0.88167	15.4355	4.52607	0.19061			8.2246	3.5008	-1.13252	115.768	7.55013
NCIH661_LUNG	NCIH661	1.51767	0.417174		4.29983	0.124043	-1.058		5.19928	0.0702207	-1.07377	-0.44624		7.84065	0.096794	-1.80746	-0.437		4.86443	0.0049811	-1.6996	-1.08741		1.02148	0.000239196	NaN	-1.88568		6.00068	0.607143	-0.701358	-0.386143		3.6311	-1.41323	-0.28		2.73552	NaN		2.20789	0.0391613		-2.055		2.66448	-3.11788		6.77571
HCC827_LUNG	HCC827	1.43	0.357674	31.3228	4.31335	0.16721		46.5675	4.72955	0.186176	-0.832473	0.0359	346.223	9.00627	0.259446	-1.17967	-0.415	49.0876	5.52701	0.175144	0.255241	0.889275	7.55679	2.43829	0.0338029	-1.96389	-0.846561	28.7235	5.64097	0.227099	-1.06805	-0.170524	14.1379	4.75916	-0.0746019	-0.92	0.796175	0.992768	NaN	4.58615	2.08066	0.0497939		0.916	6.00022	3.904	-1.18472	38.5464	6.42206
NCIH1568_LUNG	NCIH1568	1.37	0.314811	24.8136	4.3512	0.147832	0.66	29.0565	5.36317	0.0205367		-1.35486	172.411	8.25786	0.158355		-1.016	25.9606	5.51128	0.0111686		-0.809913	4.42642	1.58976	0.00601125		-1.91503	27.7151	6.27929	0.357885		-0.424473	12.5096	4.22188		-0.67	6.40358	4.45549		4.11214	2.68706	0.00307703		-1.337	4.03243	3.90977		31.0735	6.09698
NCIH1693_LUNG	NCIH1693	1.04	0.0392207	31.6279	4.63115	0.0460587		86.1675	5.88264	0.133237	-0.355488	0.40808	124.813	9.00904	0.0849152	-2.02866	-1.77	16.1645	3.51979	0.00239501	-1.39192	-1.2714	3.6576	1.41684	0.00304936	NaN	-0.904631	24.2701	5.40599	0.287384	-1.40259	-0.993011	11.147	4.15137	-0.713594	-0.56	3.95108	3.08236	NaN	4.20314	2.44626	-0.0416573		0.649	5.82947	3.50462	-3.13617	77.7127	6.1469
NCIH1299_LUNG	NCIH1299	0.98	-0.0202027	23.6682	4.15133	0.162788	-0.428	30.3268	4.66278	0.0347761	-1.48683	-0.74703	217.053	8.43788	0.121592	-0.515573	-0.501	26.0587	4.95884	0.0122705	-1.05714	-0.480961	4.55529	0.31034	0.00110964	NaN	-0.362348	22.5908	5.51254	0.112117	-1.30753	-0.56312	11.6192	3.63807	-1.20786	-0.22	2.69305	2.88166	-3.11803	6.94612	2.14078	0.0916327		0.244	1.2426	1.56071	-1.189	57.9454	6.88105
NCIH23_LUNG	NCIH23	0.94	-0.0618754	43.5841	4.95855	0.19845		27.9984	4.34767	0.0125502	-1.87045	-0.74016	339.39	8.97616	0.200195	-0.321203	0.217	17.9206	3.71589	0.00176368	-1.86932	-1.04942	6.14793	0.495695	0.000712279	NaN	-1.52293	35.6335	5.52732	0.0985144	-0.70141	-0.60327	17.3663	4.40531	-0.406343	0.33	0.925412	1.53605	NaN	6.35047	2.45418	0.000728486		-0.103	1.82988	1.83996		32.2655	5.41785
NCIH522_LUNG	NCIH522	0.73	-0.314711	128.245	6.15215	0.107376		39.4238	5.02237	0.0960175	-1.14034	-0.40571	207.493	8.59234	0.219656	-1.22573	-0.736	29.3786	5.01167	0.00615533	-1.49112	-1.03563	4.91253	0.807355	0.00042989	NaN	-1.18436	37.3453	6.45385	0.243781	-0.266943	0.413508	13.3311	3.82069	-1.28382	-0.97	1.9439	2.60644	NaN	5.98547	2.23879	0.00902753		-0.746	0.731427	0.0703893		108.824	7.99656
	Correlation to lnEC50			-0.179849	0.131941	0.610362	0.641349	0.799484	0.837847	0.704709	0.818023	0.768369	0.660598	0.609006	0.707448	0.844748	0.567568	0.669299	0.800211	0.695373	0.818515	0.867199	0.665782	0.791631	0.633734	0.537634	0.726942	0.682059	0.694018	0.651153	0.643819	0.703571	0.537526	0.738999	0.679959	0.71458	0.623415	0.732205	0.369379	0.833739	0.874043	0.663978	0.337948	0.701314	0.770818	0.78462	0.641372	0.584258	0.725862
	p-value								2.00e-07					2.28e-04					4.62e-06					9.18e-05					9.02e-05					5.35e-05				7.12e-05			2.56e-07					7.94e-04			2.22e-04
	n=					n=2-6				n=2-6					n=2-4					n=2-3					n=2-3					n=2-6
[truncated: 24 more columns]

## Sheet: Figure 6
F	cpd_smiles	target_or_activity_of_compound	substructure_QueryName	rownumber	sort(distance_dkfz_ctrp)	rel. Distance DKFZ-682	randomly found	reactives found	enrichment factor
PL-DI	COc1cc(\C=C\C(=O)N2CCC=CC2=O)cc(OC)c1OCCN(C)CCOc1c(OC)cc(\C=C\C(=O)N2CCC=CC2=O)cc1OC	dimer of piperlongumine; inducer of ROS	Michael acceptors2	0	0.907309	0	0.230203	1	4.344
ML162	COc1ccc(cc1Cl)N(C(C(=O)NCCc1ccccc1)c1cccs1)C(=O)CCl	selectively kills engineered cells expressing mutant HRAS	haloacetyl, haloacetyl_R	1	1.0566	0.00184843	0.460405	2	4.344
necrosulfonamide	COc1nccnc1NS(=O)(=O)c1ccc(NC(=O)\C=C\c2ccc(s2)[N+]([O-])=O)cc1	inhibitor of downstream signaling of RIP3 associated with MLKL	Michael acceptors2, nitroaromatic	2	1.14439	0.00369686	0.690608	3	4.344
ML210	Cc1onc(C(=O)N2CCN(CC2)C(c2ccc(Cl)cc2)c2ccc(Cl)cc2)c1[N+]([O-])=O	selectively kills engineered cells expressing mutant HRAS	nitroaromatic	3	1.20993	0.00554529	0.92081	4	4.344
BRD-K34222889	COc1ccc(cc1)C#CC1=CCCN(C(=O)\C=C\c2cc(OC)c(OC)c(OC)c2)C1=O	analog of the natural product piperlongumine	Michael acceptors2	4	1.23643	0.00739372	1.15101	5	4.344
piperlongumine:MST-312 (1:1 mol/mol)	COc1cc(\C=C\C(=O)N2CCC=CC2=O)cc(OC)c1OC.Oc1cccc(C(=O)Nc2cccc(NC(=O)c3cccc(O)c3O)c2)c1O	natural product; modulator of ROS levels;inhibitor of telomerase reverse transcriptase	Michael acceptors2	5	1.27866	0.00924214	1.38122	6	4.344
PX-12	CCC(C)SSc1ncc[nH]1	inhibitor of thioredoxin-1	disulfide	6	1.29992	0.0110906	1.61142	7	4.344
methylstat	COC(=O)\C=C\C(=O)N(O)CCCCNCc1ccc(COC(=O)Nc2cccc3ccccc23)cc1	inhibitor of lysine specific demethylases	highly conjugated, Michael acceptors2	7	1.34611	0.012939	1.84162	8	4.344
GSK-J4	CCOC(=O)CCNc1cc(nc(n1)-c1ccccn1)N1CCc2ccccc2CC1	inhibitor of lysine-specific demethylases		8	1.36371	0.0147874	2.07182	8	3.86133
1S,3R-RSL-3	COC(=O)[C@H]1Cc2c([nH]c3ccccc23)[C@@H](N1C(=O)CCl)c1ccc(cc1)C(=O)OC	synthetic lethal with HRAS in engineered cells; inhibitor of GPX4	haloacetyl, haloacetyl_R	9	1.42424	0.0166359	2.30203	9	3.9096
piperlongumine	COc1cc(cc(OC)c1OC)\C=C\C(=O)N1CCC=CC1=O	natural product; modulator of ROS levels	Michael acceptors2	10	1.54514	0.0184843	2.53223	10	3.94909
pifithrin-mu	NS(=O)(=O)C#Cc1ccccc1	inhibitor of p53 binding to mitochondria; inhibitor of HSP70	alkyne sulfoxide/sulfone	11	1.55187	0.0203327	2.76243	11	3.982
erastin	CCOc1ccccc1-n1c(=O)c2ccccc2nc1C(C)N1CCN(CC1)C(=O)COc1ccc(Cl)cc1	modulator of voltage-dependent anion channels; inhibitor of solute carrier SLC7A11		12	1.56092	0.0221811	2.99263	11	3.67569
BRD-K33514849	C[C@H](CO)N1C[C@@H](C)[C@H](CN(C)C(=O)Nc2ccc3OCOc3c2)Oc2cc(ccc2S1(=O)=O)C#Cc1ccncc1	screening hit		13	1.5728	0.0240296	3.22284	11	3.41314
skepinone-L	OC[C@@H](O)COc1ccc2CCc3cc(Nc4ccc(F)cc4F)ccc3C(=O)c2c1	inhibitor of p38 MAPK	benzophenonelike	14	1.5772	0.025878	3.45304	12	3.4752
SMER-3	O=C1c2ccccc2-c2nc3nonc3nc12	inhibitor of E3-ubiquitin ligase	benzophenonelike	15	1.60156	0.0277264	3.68324	13	3.5295
dabrafenib	CC(C)(C)c1nc(c(s1)-c1ccnc(N)n1)-c1cccc(NS(=O)(=O)c2c(F)cccc2F)c1F	inhibitor of BRAF		16	1.62749	0.0295749	3.91344	13	3.32188
Compound 7d-cis	CCOC(=O)\C=C/n1nnc(n1)-c1cccc(Cl)c1	inhibitor of CRM1-mediated nucleocytoplasmic transport	Michael acceptors2	17	1.7001	0.0314233	4.14365	14	3.37867
GSK2636771	Cc1nc2c(cc(cc2n1Cc1cccc(c1C)C(F)(F)F)N1CCOCC1)C(O)=O	inhibitor of PI3K catalytic subunit beta		18	1.71069	0.0332717	4.37385	14	3.20084
cerulenin	C\C=C\C\C=C\CCC(=O)[C@H]1O[C@H]1C(N)=O	inhibitor of fatty acid synthase; inhibitor of HMG-CoA synthase	epoxid	19	1.74773	0.0351201	4.60405	15	3.258
VER-155008	Nc1ncnc2n([C@@H]3O[C@H](COCc4ccc(cc4)C#N)[C@@H](O)[C@H]3O)c(NCc3ccc(Cl)c(Cl)c3)nc12	inhibitor of HSP70		20	1.75909	0.0369686	4.83425	15	3.10286
blebbistatin	Cc1ccc2N=C3N(CCC3(O)C(=O)c2c1)c1ccccc1	inhibitor of myosin II ATPases		21	1.76915	0.038817	5.06446	15	2.96182
YM-155	COCCn1c2c(C(=O)c3ccccc3C2=O)[n+](Cc2cnccn2)c1C	inhibitor of survivin expression	quinone, benzophenonelike	22	1.78126	0.0406654	5.29466	16	3.02191
WP1130	CCC[C@H](NC(=O)C(=C\c1cccc(Br)n1)\C#N)c1ccccc1	inhibitor of the deubiquitinase activity of USP9X, USP5, USP14, and UCH37	Michael acceptors, Michael acceptors2	23	1.80661	0.0425139	5.52486	17	3.077
tubastatin A	CN1CCc2c(C1)c1ccccc1n2Cc1ccc(cc1)C(=O)NO	inhibitor of tubulin deacetylase activity of HDAC6		24	1.81729	0.0443623	5.75506	17	2.95392
NSC95397	OCCSC1=C(SCCO)C(=O)c2ccccc2C1=O	inhibitor of cell division cycle 25 phosphatase (CDC25)	quinone	25	1.83863	0.0462107	5.98527	18	3.00738
CIL55	CN(C)CCNC(=O)c1cc2CSc3cc(Cl)ccc3-c2s1	screening hit		26	1.85275	0.0480591	6.21547	18	2.896
BRD9647	COc1ccc(cc1)N(C(=O)c1ccccc1)S(=O)(=O)c1cc(OC)ccc1OC	screening hit		27	1.85409	0.0499076	6.44567	18	2.79257
CBB-1007	COC(=O)c1cc(CN2CCN(CC2)C(N)=N)cc(c1)C(=O)N1CCN(CC1)C(=O)c1ccc(cc1)C(N)=N	inhibitor of lysine-specific demethylase 1A (LSD1)		28	1.85544	0.051756	6.67587	18	2.69628
MG-132	CC(C)C[C@H](NC(=O)[C@H](CC(C)C)NC(=O)[C@H](CC(C)C)NC(=O)OCc1ccccc1)C=O	inhibitor of the proteosome	aldehyde	29	1.89242	0.0536044	6.90608	19	2.7512
PRIMA-1	OCC1(CO)N2CCC(CC2)C1=O	re-activator of the pro-apoptotic activity of mutant p53	specialknowledge	30	1.91944	0.0554529	7.13628	20	2.80258
manumycin A	CCCC[C@@H](C)\C=C(C)\C=C(/C)C(=O)NC1=C[C@@](O)(\C=C\C=C\C=C\C(=O)NC2C(=O)CCC2=O)[C@@H]2O[C@@H]2C1=O	inhibitor of RAS farnesyltransferase	epoxid, highly conjugated, Michael acceptors2, triene	31	1.93749	0.0573013	7.36648	21	2.85075
fingolimod	CCCCCCCCc1ccc(CCC(N)(CO)CO)cc1	inhibitor of sphingosine 1-phosphate receptor		32	1.95699	0.0591497	7.59669	21	2.76436
cediranib	COc1cc2c(Oc3ccc4[nH]c(C)cc4c3F)ncnc2cc1OCCCN1CCCC1	inhibitor of VEGFRs		33	1.96772	0.0609982	7.82689	21	2.68306
PI-103	Oc1cccc(c1)-c1nc(N2CCOCC2)c2oc3ncccc3c2n1	inhibitor of DNA-PK, PI3K p110 delta, mTORC1, and catalytic subunits of PI3K		34	2.00291	0.0628466	8.05709	21	2.6064
semagacestat	CC(C)[C@H](O)C(=O)N[C@@H](C)C(=O)N[C@H]1c2ccccc2CCN(C)C1=O	inhibitor of gamma-secretase		35	2.00303	0.064695	8.28729	21	2.534
trametinib	CC(=O)Nc1cccc(c1)-n1c2c(C)c(=O)n(C)c(Nc3ccc(I)cc3F)c2c(=O)n(C2CC2)c1=O	inhibitor of MEK1 and MEK2		36	2.03619	0.0665434	8.5175	21	2.46551
PRIMA-1-Met	COC[C@]1(CO)[N@@]2CC[C@@H](CC2)C1=O	re-activator of the pro-apoptotic activity of mutant p53	specialknowledge	37	2.04184	0.0683919	8.7477	22	2.51495
BRD-K09587429	C[C@@H](NC(=O)C[C@@H]1CC[C@@H](NC(=O)CN2CCOCC2)[C@H](CO)O1)c1ccccc1	product of diversity oriented synthesis		38	2.07021	0.0702403	8.9779	22	2.45046
BRD8899	CC(=O)NC[C@@H]1C[C@H](CN1)NS(=O)(=O)c1cccc2cncc(C)c12	inhibitor of serine/threonine kinasase STK33		39	2.07267	0.0720887	9.2081	22	2.3892
BRD-A86708339	Cc1ccc(cc1)C(NC(=O)c1ccccc1)c1ccc2cccnc2c1O	screening hit		40	2.0777	0.0739372	9.43831	22	2.33093
968.0	CN(C)c1ccc(cc1Br)C1Nc2ccc3ccccc3c2C2=C1C(=O)CC(C)(C)C2	inhibitor of glutaminase		41	2.08567	0.0757856	9.66851	22	2.27543
BRD-K92856060	COc1ccc(cc1[N+]([O-])=O)S(=O)(=O)N(C(C)=O)c1ccc(OC(C)=O)c2ccccc12	screening hit	nitroaromatic	42	2.09241	0.077634	9.89871	23	2.32353
NSC48300	O[As](O)(=O)c1ccc(Cc2ccc(cc2)[As](O)(O)=O)cc1	inhibitor of threonine endopeptidase taspase 1	non-standard atoms	43	2.10686	0.0794824	10.1289	24	2.36945
lenvatinib	COc1cc2nccc(Oc3ccc(NC(=O)NC4CC4)c(Cl)c3)c2cc1C(N)=O	inhibitor of VEGFRs, c-KIT, and PDGFR alpha and beta		44	2.11095	0.0813309	10.3591	24	2.3168
ibrutinib	Nc1ncnc2n(nc(-c3ccc(Oc4ccccc4)cc3)c12)[C@@H]1CCCN(C1)C(=O)C=C	inhibitor of Bruton's tyrosine kinase	Michael acceptors2	45	2.12474	0.0831793	10.5893	25	2.36087
cabozantinib	COc1cc2nccc(Oc3ccc(NC(=O)C4(CC4)C(=O)Nc4ccc(F)cc4)cc3)c2cc1OC	inhibitor of c-MET, VEGFR2/3, and RET		46	2.13471	0.0850277	10.8195	25	2.31064
BRD-K17060750	CN(C)CC(=O)N[C@@H]1CC[C@@H](CCNC(=O)Nc2ccc(F)cc2)O[C@H]1CO	product of diversity oriented synthesis		47	2.1385	0.0868762	11.0497	25	2.2625
NSC19630	CCC(=O)OCN1C(=O)C=CC1=O	inhibitor of Werner syndrome helicase activity	Maleimid	48	2.1389	0.0887246	11.2799	26	2.30498
KPT185	COc1cc(cc(c1)C(F)(F)F)-c1ncn(\C=C/C(=O)OC(C)C)n1	inhibitor of exportin 1	Michael acceptors2	49	2.14529	0.090573	11.5101	27	2.34576
BRD-K02492147	CN1CCN(CC1)C(=O)C[C@@H]1O[C@H](CO)[C@@H](NS(=O)(=O)c2cccc(F)c2)C=C1	product of diversity oriented synthesis		50	2.14607	0.0924214	11.7403	27	2.29976
AC55649	CCCCCCCCc1ccc(cc1)-c1ccc(cc1)C(O)=O	agonist of retinoic acid receptor beta		51	2.15202	0.0942699	11.9705	27	2.25554
bortezomib	CC(C)C[C@H](NC(=O)[C@H](Cc1ccccc1)NC(=O)c1cnccn1)B(O)O	inhibitor of 26S proteasome	non-standard atoms	52	2.16452	0.0961183	12.2007	28	2.29494
BIX-01294	COc1cc2nc(nc(NC3CCN(Cc4ccccc4)CC3)c2cc1OC)N1CCCN(C)CC1	inhibitor of G9a histone methyltransferase		53	2.16489	0.0979667	12.4309	28	2.25244
BRD-K19103580	C[C@H](CO)N1C[C@H](C)[C@H](CN(C)Cc2ccc(Cl)c(Cl)c2)Oc2ccc(cc2C1=O)N(C)C	product of diversity oriented synthesis		54	2.17399	0.0998152	12.6611	28	2.21149
GMX-1778	Clc1ccc(OCCCCCC\N=C(\NC#N)Nc2ccncc2)cc1	inhibitor of nicotinamide phosphoribosyltransferase		55	2.18308	0.101664	12.8913	28	2.172
SZ4TA2	CC1(C)CCN(CC1)c1ccc(cc1)C(=O)NS(=O)(=O)c1ccc(NCCSc2ccccc2)c(c1)[N+]([O-])=O	inhibitor of BCL-xL	nitroaromatic	56	2.1845	0.103512	13.1215	29	2.21011
avicin D	CC1O[C@@H](OCC2O[C@@H](O[C@H]3CC[C@@]4(C)C(CC[C@]5(C)C4CC=C4C6CC(C)(C)[C@H](C[C@@]6([C@H](O)C[C@@]54C)C(=O)O[C@@H]4OC(CO)[C@@H](O)[C@@H](O)[C@@H]4O[C@@H]4OC(C)[C@H](O[C@@H]5O[C@@H](CO)[C@H](O)[C@@H]5O)[C@@H](O[C@@H]5OC(CO)[C@@H](O)[C@@H](O)[C@@H]5O)[C@@H]4O)OC(=O)C(\CO)=C\CC[C@](C)(O[C@@H]4OC(C)[C@@H](OC(=O)C(\CO)=C\CCC(C)(O)C=C)[C@@H](O)[C@@H]4O)C=C)C3(C)C)[C@@H](NC(C)=O)[C@H](O)[C@@H]2O)[C@@H](…	natural product	Michael acceptors2	57	2.19482	0.10536	13.3517	30	2.2469
16-beta-bromoandrosterone	C[C@]12CC[C@H]3[C@@H](CC[C@H]4C[C@H](O)CC[C@]34C)[C@@H]1C[C@H](Br)C2=O	dehydroepiandrosterone (DHEA) analog	haloacetyl_R	58	2.20686	0.107209	13.582	31	2.28244
CCT036477	Cc1[nH]c2ccccc2c1C(Nc1ccccn1)c1ccc(Cl)cc1	inhibitor of WNT signaling by blocking beta-catenin transcription		59	2.26141	0.109057	13.8122	31	2.2444
RO4929097	CC(C)(C(=O)NCC(F)(F)C(F)(F)F)C(=O)N[C@H]1c2ccccc2-c2ccccc2NC1=O	inhibitor of gamma-secretase		60	2.26514	0.110906	14.0424	31	2.20761
AGK-2	Clc1ccc(Cl)c(c1)-c1ccc(\C=C(/C#N)C(=O)Nc2cccc3ncccc23)o1	inhibitor of sirtuin 2	Michael acceptors, Michael acceptors2	61	2.26725	0.112754	14.2726	32	2.24206
BRD-K94991378	COCCOC(=O)N1C(=O)[C@]2([C@@H]([C@@H]3N([C@@H]2c2ccccc2OCCO)[C@H]([C@H](OC3=O)c2ccccc2)c2ccccc2)C(=O)NCC=C)c2cc(ccc12)C#CCC(C(=O)OC)C(=O)OC	inducer of ROS		62	2.27323	0.114603	14.5028	32	2.20648
BRD-K26531177	COc1cc(CCC(=O)N2CCC=CC2=O)cc(OC)c1OC	analog of the natural product piperlongumine		63	2.2785	0.116451	14.733	32	2.172
ISOX:bortezomib (250:1 mol/mol)	CC(C)C[C@H](NC(=O)[C@H](Cc1ccccc1)NC(=O)c1cnccn1)B(O)O.CC(C)(C)OC(=O)Nc1ccc(cc1)-c1cc(no1)C(=O)NCCCCCCC(=O)NO	inhibitor of HDAC6;inhibitor of 26S proteasome	non-standard atoms	64	2.28515	0.118299	14.9632	33	2.20542
BRD-K84807411	C[C@H](CO)N1C[C@H](C)[C@@H](CN(C)C)Oc2c(NC(=O)c3cc(C)nn3C)cccc2C1=O	product of diversity oriented synthesis		65	2.31002	0.120148	15.1934	33	2.172
FSC231	CCOC(=O)NC(=O)C(=C\c1ccc(Cl)c(Cl)c1)\C#N	inhibitor of PDZ domain of protein interacting with PRKCA 1 (PICK1)	Michael acceptors, Michael acceptors2	66	2.31038	0.121996	15.4236	34	2.20442
NSC632839	Cc1ccc(C=C2CNCC(=Cc3ccc(C)cc3)C2=O)cc1	inhibitor of ubiquitin isopeptidase	Michael acceptors3	67	2.31753	0.123845	15.6538	35	2.23588
BRD-K52037352	C[C@@H](CO)N1C[C@H](C)[C@H](CN(C)C(=O)Nc2cccc3ccccc23)Oc2ccc(NC(=O)NC3CCCCC3)cc2CC1=O	product of diversity oriented synthesis		68	2.31818	0.125693	15.884	35	2.20348
saracatinib	CN1CCN(CCOc2cc(OC3CCOCC3)c3c(Nc4c5OCOc5ccc4Cl)ncnc3c2)CC1	inhibitor of SRC and ABL1		69	2.3244	0.127542	16.1142	35	2.172
NSC23766	CCN(CC)CCCC(C)Nc1nc(C)cc(Nc2ccc3nc(C)cc(N)c3c2)n1	inhibitor of RAC1-GEF interaction; prevents Rac1 activation by Rac-specific guanine nucleotide exchange factors (GEFs) TrioN and Tiam1		70	2.32442	0.12939	16.3444	35	2.14141
JQ-1:MK-0752 (1:1 mol/mol)	OC(=O)CC[C@H]1CC[C@@](CC1)(c1cc(F)ccc1F)S(=O)(=O)c1ccc(Cl)cc1.Cc1sc-2c(c1C)C(=N[C@@H](CC(=O)OC(C)(C)C)c1nnc(C)n-21)c1ccc(Cl)cc1	inhibitor of bromodomain (BRD) and extra-C terminal domain (BET) proteins;inhibitor of gamma-secretase		71	2.32831	0.131238	16.5746	35	2.11167
omacetaxine mepesuccinate	COC(=O)C[C@](O)(CCCC(C)(C)O)C(=O)O[C@H]1[C@H]2c3cc4OCOc4cc3CCN3CCC[C@]23C=C1OC	inhibitor of protein translation by preventing protein elongation		72	2.32912	0.133087	16.8048	35	2.08274
LY-2183240	CN(C)C(=O)n1nnnc1Cc1ccc(cc1)-c1ccccc1	inhibitor of fatty acid amide hydrolase; inhibitor of anandamide uptake	acylating	73	2.33637	0.134935	17.035	36	2.1133
BRD-K88742110	COc1ccc(Cn2ccc3ccc(cc23)C(=O)NO)cc1	inhibitor of HDAC8		74	2.33872	0.136784	17.2652	36	2.08512
SRT-1720	O=C(Nc1cc(CN2CCNCC2)cc(c1)-c1nc2ccccc2[nH]1)c1cnc2ccccc2n1	activator of sirtuin-1		75	2.34198	0.138632	17.4954	36	2.05768
BRD-K41334119	CNC[C@@H]1Oc2ccc(NS(C)(=O)=O)cc2CC(=O)N(C[C@@H]1C)[C@H](C)CO	product of diversity oriented synthesis		76	2.34325	0.140481	17.7256	36	2.03096
pluripotin	CN1C(=O)N(Cc2cnc(Nc3cc(C)nn3C)nc12)c1cc(NC(=O)c2cccc(c2)C(F)(F)F)ccc1C	promoter of embryonic stem cell self-renewal; inhibitor of Ras-GAP and ERK		77	2.34485	0.142329	17.9558	36	2.00492
ML320	COc1ccccc1[C@H]1c2c(NC3=C1C(=O)CC(C)(C)C3)n[nH]c2C(F)(F)F	inhibitor of GSK3 beta		78	2.34722	0.144177	18.186	36	1.97954
BRD-K44224150	CNC[C@@H]1Oc2ccc(NC(=O)C3CCCCC3)cc2C(=O)N(C[C@@H]1C)[C@@H](C)CO	product of diversity oriented synthesis		79	2.34943	0.146026	18.4162	36	1.9548
simvastatin	CCC(C)(C)C(=O)O[C@H]1C[C@@H](C)C=C2C=C[C@H](C)[C@H](CC[C@@H]3C[C@@H](O)CC(=O)O3)[C@@H]12	inhibitor of HMG-CoA reductase		80	2.35602	0.147874	18.6464	36	1.93067
FGIN-1-27	CCCCCCN(CCCCCC)C(=O)Cc1c([nH]c2ccccc12)-c1ccc(F)cc1	activator of peripheral benzodiazepine receptor/translocator protein		81	2.36206	0.149723	18.8766	36	1.90712
dinaciclib	CCc1cnn2c(NCc3ccc[n+]([O-])c3)cc(nc12)N1CCCC[C@H]1CCO	inhibitor of cyclin-dependent kinases		82	2.37451	0.151571	19.1068	36	1.88414
BRD-K49290616	OC[C@@H]1O[C@@H](CC(=O)NCc2ccncn2)CC[C@H]1NC(=O)c1ccc(F)cc1	product of diversity oriented synthesis		83	2.37655	0.15342	19.337	36	1.86171
AT13387	CC(C)c1cc(C(=O)N2Cc3ccc(CN4CCN(C)CC4)cc3C2)c(O)cc1O	inhibitor of HSP90		84	2.38234	0.155268	19.5672	36	1.83981
R428	Nc1nc(Nc2ccc3CC[C@@H](CCc3c2)N2CCCC2)nn1-c1cc2CCCc3ccccc3-c2nn1	inhibitor of the tyrosine-protein kinase receptor UFO		85	2.39311	0.157116	19.7974	36	1.81842
neratinib	CCOc1cc2ncc(C#N)c(Nc3ccc(OCc4ccccn4)c(Cl)c3)c2cc1NC(=O)\C=C\CN(C)C	inhibitor of EGFR and HER2	Michael acceptors2	86	2.39312	0.158965	20.0276	37	1.84745
avrainvillamide	CC1(C)Oc2ccc3C4=C[C@@]56NC(=O)[C@]7(CCCN7C5=O)C[C@H]6C(C)(C)C4=[N+]([O-])c3c2C=C1	natural product; inhibitor of nucleophosmin		87	2.39366	0.160813	20.2578	37	1.82645
BRD-K27224038	C[C@@H](CO)N1C[C@H](C)[C@@H](CN(C)C(=O)C2CCOCC2)Oc2ncc(cc2C1=O)C#CC1(O)CCCC1	product of diversity oriented synthesis		88	2.39788	0.162662	20.488	37	1.80593
alvocidib	CN1CC[C@H]([C@H](O)C1)c1c(O)cc(O)c2c1oc(cc2=O)-c1ccccc1Cl	inhibitor of cyclin-dependent kinases		89	2.39818	0.16451	20.7182	37	1.78587
JQ-1:carboplatin (1:1 mol/mol)	O=C1O[Pt]OC(=O)C11CCC1.Cc1sc-2c(c1C)C(=N[C@@H](CC(=O)OC(C)(C)C)c1nnc(C)n-21)c1ccc(Cl)cc1	inhibitor of bromodomain (BRD) and extra-C terminal domain (BET) proteins;inducer of DNA damage	non-standard atoms	90	2.40422	0.166359	20.9484	38	1.81398
parthenolide	C\C1=C\CC[C@@]2(C)O[C@@H]2[C@H]2OC(=O)C(=C)[C@@H]2CC1	natural product; modulator of ROS; modulator of NF-kappa-B signaling	epoxid	91	2.40567	0.168207	21.1786	39	1.84148
lomeguatrib	Nc1nc(OCc2cc(Br)cs2)c2[nH]cnc2n1	inhibitor of methylguanine-DNA methyltransferase		92	2.4115	0.170055	21.4088	39	1.82168
cucurbitacin I	CC(C)(O)\C=C\C(=O)[C@](C)(O)C1[C@H](O)C[C@@]2(C)C3CC=C4C(CC(=O)C(=O)C4(C)C)[C@]3(C)C(=O)C[C@]12C	natural product; modulator of NFKB1 and STAT3 signaling	Michael acceptors2, 1,2-dicarbonyl	93	2.41271	0.171904	21.639	40	1.84851
selumetinib:GDC-0941 (4:1 mol/mol)	Cn1cnc2c(F)c(Nc3ccc(Br)cc3Cl)c(cc12)C(=O)NOCCO.CS(=O)(=O)N1CCN(Cc2cc3nc(nc(N4CCOCC4)c3s2)-c2cccc3[nH]ncc23)CC1	inhibitor of MEK1 and MEK2;inhibitor of PI3K kinase activity		94	2.41569	0.173752	21.8692	40	1.82905
vandetanib	COc1cc2c(Nc3ccc(Br)cc3F)ncnc2cc1OCC1CCN(C)CC1	inhibitor of VEGFR2 and EGFR		95	2.41625	0.175601	22.0994	40	1.81
ML258	COc1ccc(CN2c3nnnn3C3C(C2=O)C2(CCCC2)Cc2ccccc32)cc1	inhibitor of BIM-BCL-B interaction		96	2.4164	0.177449	22.3297	40	1.79134
azacitidine	Nc1ncn([C@@H]2O[C@H](CO)[C@@H](O)[C@H]2O)c(=O)n1	inhibitor of DNA methyltransferase		97	2.41784	0.179298	22.5599	40	1.77306
doxorubicin:navitoclax (2:1 mol/mol)	COc1cccc2C(=O)c3c(O)c4C[C@](O)(C[C@H](O[C@H]5C[C@H](N)[C@H](O)[C@H](C)O5)c4c(O)c3C(=O)c12)C(=O)CO.CC1(C)CCC(=C(CN2CCN(CC2)c2ccc(cc2)C(=O)NS(=O)(=O)c2ccc(N[C@H](CCN3CCOCC3)CSc3ccccc3)c(c2)S(=O)(=O)C(F)(F)F)C1)c1ccc(Cl)cc1	inhibitor of topoisomerase II;inhibitor of BCL2, BCL-xL, and BCL-W	quinone, benzophenonelike	98	2.42839	0.181146	22.7901	41	1.79903
sirolimus:bortezomib (250:1 mol/mol)	CC(C)C[C@H](NC(=O)[C@H](Cc1ccccc1)NC(=O)c1cnccn1)B(O)O.CO[C@@H]1C[C@H](C[C@@H](C)[C@@H]2CC(=O)[C@H](C)\C=C(C)\[C@@H](O)[C@@H](OC)C(=O)[C@H](C)C[C@H](C)\C=C\C=C\C=C(C)\[C@H](C[C@@H]3CC[C@@H](C)[C@@](O)(O3)C(=O)C(=O)N3CCCC[C@H]3C(=O)O2)OC)CC[C@H]1O	inhibitor of mTOR;inhibitor of 26S proteasome	non-standard atoms, 1,2-dicarbonyl	99	2.43352	0.182994	23.0203	42	1.82448
IPR-456	CC1CC(C)CN(C1)c1cc(Nc2ccccc2C(O)=O)c2C(=O)c3ccccc3-c3onc1c23	inhibitor of the interaction of urokinase receptor with binding partners	benzophenonelike	100	2.43367	0.184843	23.2505	43	1.84943
YK 4-279	COc1ccc(cc1)C(=O)CC1(O)C(=O)Nc2c1c(Cl)ccc2Cl	inhibitor of RNA helicase A (RHA) binding to EWS-FLI1; inhibitor of ERG and ETV1 activity		101	2.43383	0.186691	23.4807	43	1.83129
BRD-K71935468	COC(=O)C(CC#Cc1ccc2NC(=O)[C@@]3([C@H]([C@H]4N([C@H]3c3ccccc3OCCO)[C@@H]([C@@H](OC4=O)c3ccccc3)c3ccccc3)C(=O)N3CCN(CC3)c3ncccn3)c2c1)C(=O)OC	inducer of ROS		102	2.43484	0.18854	23.7109	43	1.81351
DBeQ	C(Nc1nc(NCc2ccccc2)c2ccccc2n1)c1ccccc1	inhibitor of p97 in cells		103	2.43988	0.190388	23.9411	43	1.79608
SID 26681509	CCc1ccccc1NC(=O)CSC(=O)NNC(=O)[C@@H](Cc1c[nH]c2ccccc12)NC(=O)OC(C)(C)C	inhibitor of cathepsin L		104	2.44429	0.192237	24.1713	43	1.77897
BRD6340	C(Cn1c2ccccc2c2ccccc12)c1nc2ccccc2[nH]1	screening hit		105	2.4454	0.194085	24.4015	43	1.76219
I-BET151	COc1cc2c3n([C@H](C)c4ccccn4)c(=O)[nH]c3cnc2cc1-c1c(C)noc1C	inhibitor of bromodomain (BRD) and extra-C terminal domain (BET) proteins		106	2.44615	0.195933	24.6317	43	1.74572
JQ-1:UNC0638 (2:1 mol/mol)	Cc1sc-2c(c1C)C(=N[C@@H](CC(=O)OC(C)(C)C)c1nnc(C)n-21)c1ccc(Cl)cc1.COc1cc2c(NC3CCN(CC3)C(C)C)nc(nc2cc1OCCCN1CCCC1)C1CCCCC1	inhibitor of bromodomain (BRD) and extra-C terminal domain (BET) proteins;inhibitor of EHMT2 and GLP methyltransferase		107	2.45848	0.197782	24.8619	43	1.72956
RG-108	OC(=O)[C@H](Cc1c[nH]c2ccccc12)N1C(=O)c2ccccc2C1=O	inhibitor of DNA methyltransferase		108	2.46025	0.19963	25.0921	43	1.71369
BRD-K51831558	CC(C)n1ncc2c(cc(Br)cc12)C(=O)NCc1c(C)cc(C)[nH]c1=O	inhibitor of enhancer of zeste polycomb repressive complex 2 subunit		109	2.46079	0.201479	25.3223	43	1.69811
obatoclax	COC1=CC(=N\C\1=C/c1[nH]c(C)cc1C)c1cc2ccccc2[nH]1	inhibitor of MCL1, BCL2, and BCL-xL		110	2.46088	0.203327	25.5525	43	1.68281
veliparib	C[C@@]1(CCCN1)c1nc2c(cccc2[nH]1)C(N)=O	inhibitor of poly (ADP-ribose) polymerase 1 (PARP1) and 2 (PARP2)		111	2.4721	0.205176	25.7827	43	1.66779
BEC	N[C@H](CSCCB(O)O)C(O)=O	inhibitor of arginase I and II	non-standard atoms	112	2.47642	0.207024	26.0129	44	1.69147
JQ-1	Cc1sc-2c(c1C)C(=N[C@@H](CC(=O)OC(C)(C)C)c1nnc(C)n-21)c1ccc(Cl)cc1	inhibitor of bromodomain (BRD) and extra-C terminal domain (BET) proteins		113	2.47809	0.208872	26.2431	44	1.67663
dasatinib	Cc1nc(Nc2ncc(s2)C(=O)Nc2c(C)cccc2Cl)cc(n1)N1CCN(CCO)CC1	inhibitor of SRC, YES1, EPHA2, c-KIT, and LCK		114	2.48032	0.210721	26.4733	44	1.66205
WAY-362450	CC(C)OC(=O)C1=CN(CC(C)(C)c2c1[nH]c1ccccc21)C(=O)c1ccc(F)c(F)c1	agonist of farnesoid X receptor		115	2.48105	0.212569	26.7035	44	1.64772
triptolide	CC(C)[C@]12O[C@H]1[C@@H]1O[C@]11[C@]3(O[C@H]3CC3C4=C(CC[C@]13C)C(=O)OC4)[C@@H]2O	natural product; inhibitor of RNA polymerase II	epoxid, multi cyclopropane-like	116	2.48433	0.214418	26.9337	45	1.67077
CAY10618	O=C(CCCCCCCn1cc(nn1)-c1cccnc1)Nc1ccccc1-c1ccccc1	inhibitor of nicotinamide phosphoribosyltransferase		117	2.48912	0.216266	27.1639	45	1.65661
HLI 373	CN(C)CCCNc1c2ccccc2n(C)c2nc(=O)n(C)c(=O)c12	inhibitor of MDM2		118	2.48968	0.218115	27.3941	45	1.64269
BRD-K13999467	C[C@@H](CO)N1C[C@H](C)[C@H](CN(C)C(=O)Cc2ccncc2)Oc2cc(ccc2S1(=O)=O)C#Cc1ccccc1F	product of diversity oriented synthesis		119	2.49128	0.219963	27.6243	45	1.629
YL54	CC[C@H](C)[C@H](NC(=O)[C@H](CCCNC(N)=N)NC(=O)[C@H](CCCNC(N)=N)NC(=O)CCNC(C)=O)C(=O)N[C@]1(C)CCC\C=C/CCC[C@@](C)(NC(=O)[C@H](CC(C)C)NC(=O)[C@H](CC(C)C)NC(=O)[C@H](CCSC)NC1=O)C(=O)N[C@@H](C)C(=O)N[C@@H](C)C(=O)N[C@@H](CC(N)=O)C(=O)N[C@@H](CCCNC(N)=N)C(=O)N[C@@H](CC(C)C)C(=O)N[C@@H](CCC(O)=O)C(=O)N[C@@H](CCCNC(N)=N)C(O)=O	stapled helical peptide		120	2.49169	0.221811	27.8545	45	1.61554
CIL41	N=C(NOC(=O)C12CC3CC(CC(C3)C1)C2)c1ccccc1	screening hit	COONN	121	2.49386	0.22366	28.0847	46	1.6379
curcumin	COc1cc(C=CC(=O)CC(=O)C=Cc2ccc(O)c(OC)c2)ccc1O	natural product; modulator of ROS; modulator of NF-kappa-B signaling	Michael acceptors2, Michael acceptors3	122	2.49692	0.225508	28.3149	47	1.6599
bleomycin A2	C[C@@H](O)[C@@H](NC(=O)[C@H](C)[C@@H](O)[C@H](C)NC(=O)[C@@H](NC(=O)c1nc(nc(N)c1C)[C@H](CC(N)=O)NC[C@@H](N)C(N)=O)C(O[C@H]1O[C@H](CO)[C@H](O)[C@@H](O)[C@H]1O[C@H]1O[C@H](CO)[C@@H](O)[C@H](OC(N)=O)[C@@H]1O)c1c[nH]cn1)C(=O)NCCc1nc(cs1)-c1nc(cs1)C(=O)NCCC[S+](C)C	inducer of DNA damage	sulfur cation	123	2.50571	0.227357	28.5451	48	1.68155
temsirolimus	CO[C@@H]1C[C@H](C[C@@H](C)[C@@H]2CC(=O)[C@H](C)\C=C(C)\[C@@H](O)[C@@H](OC)C(=O)[C@H](C)C[C@H](C)\C=C\C=C\C=C(C)\[C@H](C[C@@H]3CC[C@@H](C)[C@@](O)(O3)C(=O)C(=O)N3CCCC[C@H]3C(=O)O2)OC)CC[C@H]1OC(=O)C(C)(CO)CO	inhibitor of mTOR	1,2-dicarbonyl	124	2.5063	0.229205	28.7753	49	1.70285
dexamethasone	CC1CC2C3CCC4=CC(=O)C=CC4(C)C3(F)C(O)CC2(C)C1(O)C(=O)CO	agonist of glucocorticoid receptor		125	2.5138	0.231054	29.0055	49	1.68933
fluvastatin	CC(C)N1C(\C=C\C(O)CC(O)CC(O)=O)C(c2ccccc12)c1ccc(F)cc1	inhibitor of HMG-CoA reductase		126	2.51453	0.232902	29.2357	49	1.67603
gossypol	CC(C)c1c(O)c(O)c(C=O)c2c(O)c(c(C)cc12)-c1c(C)cc2c(C(C)C)c(O)c(O)c(C=O)c2c1O	inhibitor of lactate dehydrogenase; inhibitor of BCL2 family members		127	2.51523	0.23475	29.4659	49	1.66294
BRD-K75293299	C[C@@H](CO)N1C[C@@H](C)[C@H](CN(C)C(=O)Nc2cccc3ccccc23)Oc2c(NC(=O)c3ccncc3)cccc2C1=O	product of diversity oriented synthesis		128	2.53112	0.236599	29.6961	49	1.65005
BRD-K66532283	Nc1ccc(cc1NC(=O)C1=CCCC1)-c1cccs1	inhibitor of HDAC1 and HDAC2		129	2.54391	0.238447	29.9263	49	1.63735
afatinib	CN(C)C\C=C\C(=O)Nc1cc2c(Nc3ccc(F)c(Cl)c3)ncnc2cc1O[C@H]1CCOC1	inhibitor of EGFR and HER2	Michael acceptors2	130	2.54843	0.240296	30.1565	50	1.65802
BRD-K29313308	CC(=O)Nc1ccc(cc1)C(=O)Nc1ccc(F)cc1N	inhibitor of HDAC3		131	2.55401	0.242144	30.3867	50	1.64545
isoevodiamine	CN1C2N(CCc3c2[nH]c2ccccc32)C(=O)c2ccccc12	natural product		132	2.55703	0.243993	30.6169	50	1.63308
NSC 74859	Cc1ccc(cc1)S(=O)(=O)OCC(=O)Nc1ccc(C(O)=O)c(O)c1	inhibitor of STAT3		133	2.56112	0.245841	30.8471	50	1.6209
BRD-K16147474	CC(C)NC(=O)Nc1ccc2O[C@@H](CN(C)S(C)(=O)=O)[C@@H](C)CN([C@H](C)CO)C(=O)Cc2c1	product of diversity oriented synthesis		134	2.56354	0.247689	31.0773	50	1.60889
EX-527	NC(=O)[C@H]1CCCc2c1[nH]c1ccc(Cl)cc21	inhibitor of sirtuin 1		135	2.57588	0.249538	31.3076	50	1.59706
BRD-K78574327	C[C@H](CO)N1C[C@H](C)[C@H](CN(C)CC2CC2)Oc2ccc(NS(=O)(=O)c3cn(C)cn3)cc2C1=O	product of diversity oriented synthesis		136	2.57756	0.251386	31.5378	50	1.5854
KU-60019	C[C@H]1CN(CC(=O)Nc2ccc3Sc4c(Cc3c2)cccc4-c2cc(=O)cc(o2)N2CCOCC2)C[C@@H](C)O1	inhibitor of ataxia telangiectasia mutated (ATM)		137	2.57922	0.253235	31.768	50	1.57391
BRD-K85133207	CC(=O)N[C@H]1C[C@H](C1)C(=O)Nc1cc(ccc1N)-c1ccc(F)cc1	inhibitor of HDAC1		138	2.58125	0.255083	31.9982	50	1.56259
AZD6482	C[C@@H](Nc1ccccc1C(O)=O)c1cc(C)cn2c1nc(cc2=O)N1CCOCC1	inhibitor of PI3K catalytic subunits beta and delta		139	2.58187	0.256932	32.2284	50	1.55143
canertinib	Fc1ccc(Nc2ncnc3cc(OCCCN4CCOCC4)c(NC(=O)C=C)cc23)cc1Cl	inhibitor of EGFR and HER2	Michael acceptors2	140	2.58246	0.25878	32.4586	51	1.57123
barasertib	CCN(CCO)CCCOc1ccc2c(Nc3cc(CC(=O)Nc4cccc(F)c4)[nH]n3)ncnc2c1	inhibitor of aurora kinase B		141	2.58283	0.260628	32.6888	51	1.56017
tosedostat	CC(C)C[C@H]([C@H](O)C(=O)NO)C(=O)N[C@H](C(=O)OC1CCCC1)c1ccccc1	inhibitor of leucine aminopeptidase 3 (LAP), puromycin-sensitive aminopeptidase (PuSA), and aminopeptidase N		142	2.58491	0.262477	32.919	51	1.54926
selumetinib:decitabine (4:1 mol/mol)	Nc1ncn([C@H]2C[C@H](O)[C@@H](CO)O2)c(=O)n1.Cn1cnc2c(F)c(Nc3ccc(Br)cc3Cl)c(cc12)C(=O)NOCCO	inhibitor of MEK1 and MEK2;inhibitor of DNA methyltransferase		143	2.59099	0.264325	33.1492	51	1.5385
VU0155056	O=C(NCCN1CCC(CC1)n1c2ccccc2[nH]c1=O)c1ccc2ccccc2c1	inhibitor of phospholipase D1/D2		144	2.59249	0.266174	33.3794	51	1.52789
neopeltolide	CCC[C@H]1C[C@H](C[C@H](C)C[C@@H]2C[C@H](C[C@H](CC(=O)O1)O2)OC(=O)\C=C/CCc1coc(\C=C/CNC(=O)OC)n1)OC	inhibitor of cellular respiration	Michael acceptors2	145	2.59265	0.268022	33.6096	52	1.54718
MLN2238	CC(C)C[C@H](NC(=O)CNC(=O)c1cc(Cl)ccc1Cl)B(O)O	inhibitor of 20S proteasome at the chymotrypsin-like proteolytic (beta-5) site	non-standard atoms	146	2.59727	0.269871	33.8398	53	1.5662
ML050	Brc1cc2OCOc2cc1C1Nc2ccccc2C2C=CCC12	antagonist of GPR30		147	2.60083	0.271719	34.07	53	1.55562
cytochalasin B	C[C@H]1[C@H]2[C@H](Cc3ccccc3)NC(=O)[C@]22OC(=O)\C=C\[C@H](O)CCC[C@@H](C)C\C=C\[C@H]2[C@H](O)C1=C	inhibitor of actin polymerization		148	2.6029	0.273567	34.3002	53	1.54518
SNX-2112:bortezomib (250:1 mol/mol)	CC(C)C[C@H](NC(=O)[C@H](Cc1ccccc1)NC(=O)c1cnccn1)B(O)O.CC1(C)Cc2c(c(nn2-c2ccc(C(N)=O)c(N[C@H]3CC[C@H](O)CC3)c2)C(F)(F)F)C(=O)C1	inhibitor of HSP90alpha and HSP90beta;inhibitor of 26S proteasome	non-standard atoms	149	2.60546	0.275416	34.5304	54	1.56384
epigallocatechin-3-monogallate	Oc1cc(O)c2C[C@@H](OC(=O)c3cc(O)c(O)c(O)c3)[C@H](Oc2c1)c1cc(O)c(O)c(O)c1	natural product		150	2.60755	0.277264	34.7606	54	1.55348
Compound 1541A	Oc1cccc2cc(C(=O)Nc3cccc(c3)-c3cn4ccccc4n3)c(=O)oc12	activators of executioner procaspases 3, 6, and 7		151	2.60761	0.279113	34.9908	54	1.54326
BRD-K27986637	C[C@H](CO)N1C[C@H](C)[C@H](CN(C)Cc2ccc3OCCOc3c2)OCc2cn(CCCC1=O)nn2	product of diversity oriented synthesis; screening hit		152	2.60911	0.280961	35.221	54	1.53318
itraconazole	CCC(C)n1ncn(-c2ccc(cc2)N2CCN(CC2)c2ccc(OCC3COC(Cn4cncn4)(O3)c3ccc(Cl)cc3Cl)cc2)c1=O	anti-fungal agent; inhibitor of hedgehog signaling pathway		153	2.61179	0.28281	35.4512	54	1.52322
selumetinib:navitoclax (8:1 mol/mol)	Cn1cnc2c(F)c(Nc3ccc(Br)cc3Cl)c(cc12)C(=O)NOCCO.CC1(C)CCC(=C(CN2CCN(CC2)c2ccc(cc2)C(=O)NS(=O)(=O)c2ccc(N[C@H](CCN3CCOCC3)CSc3ccccc3)c(c2)S(=O)(=O)C(F)(F)F)C1)c1ccc(Cl)cc1	inhibitor of MEK1 and MEK2;inhibitor of BCL2, BCL-xL, and BCL-W		154	2.61315	0.284658	35.6814	54	1.51339
BRD-K86535717	CO[C@@H]1CC[C@H]2CCN(C)C(=O)[C@@H](C)[C@H](CN(C)C(=O)c3cccc(C#N)c3OC[C@H]1O2)OC	product of diversity oriented synthesis		155	2.61629	0.286506	35.9116	54	1.50369
QW-BI-011	COC(=O)c1ccc2n(CCCc3ccccc3)c(NC(=O)c3ccccc3)nc2c1	inhibitor of G9a histone methyltransferase		156	2.61648	0.288355	36.1418	54	1.49411
BRD-K30019337	CC(C)NC(=O)N(C)C[C@H]1Oc2ccc(cc2C(=O)N(C[C@H]1C)[C@H](C)CO)N(C)C	product of diversity oriented synthesis		157	2.61678	0.290203	36.372	54	1.48466
GSK525762A	CCNC(=O)C[C@@H]1N=C(c2ccc(Cl)cc2)c2cc(OC)ccc2-n2c(C)nnc12	inhibitor of bromodomain (BRD) and extra-C terminal domain (BET) proteins		158	2.61902	0.292052	36.6022	54	1.47532
ouabain	C[C@@H]1O[C@@H](O[C@H]2C[C@@H](O)[C@]3(CO)[C@H]4[C@H](O)C[C@]5(C)[C@H](CC[C@]5(O)[C@@H]4CC[C@]3(O)C2)C2=CC(=O)OC2)[C@H](O)[C@H](O)[C@H]1O	cardiac glycoside; inhibitor of the Na+/K+-ATPase		159	2.62055	0.2939	36.8324	54	1.4661
BYL-719	Cc1nc(NC(=O)N2CCC[C@H]2C(N)=O)sc1-c1ccnc(c1)C(C)(C)C(F)(F)F	inhibitor of PI3K catalytic subunit alpha		160	2.62078	0.295749	37.0626	54	1.45699
importazole	CC(Nc1nc(nc2ccccc12)N1CCCC1)c1ccccc1	inhibitor of importin		161	2.62112	0.297597	37.2928	54	1.448
tivantinib	O=C1NC(=O)[C@H]([C@@H]1c1c[nH]c2ccccc12)c1cn2CCCc3cccc1c23	inhibitor of MET; inhibitor of microtubule assembly		162	2.62125	0.299445	37.523	54	1.43912
BRD-K96431673	CN1CCN(CC1)C(=O)C[C@H]1CC[C@H](NC(=O)c2ccc3OCOc3c2)[C@@H](CO)O1	product of diversity oriented synthesis		163	2.63133	0.301294	37.7532	54	1.43034
BRD-K96970199	C\C=C\c1ccc2c(O[C@@H](CN(C)C(=O)c3ccccc3)[C@@H](C)CN([C@@H](C)CO)S2(=O)=O)c1	product of diversity oriented synthesis		164	2.635	0.303142	37.9834	54	1.42167
UNC0321	COc1cc2c(NC3CCN(C)CC3)nc(nc2cc1OCCOCCN(C)C)N1CCCN(C)CC1	inhibitor of G9a histone methyltransferase		165	2.64127	0.304991	38.2136	54	1.41311
CIL55A	CN(C)CCNC(=O)c1cc2CSc3ccc(Cl)cc3-c2s1	screening hit		166	2.64244	0.306839	38.4438	54	1.40465
BRD-M00053801	C[C@H](O)[C@@H]1[C@H](CO)ON(Cc2cccc(CN(CCN(C)C)[C@H](C3CCCCC3)c3ccccc3)c2)[C@@H]1C(=O)N[C@H]1C[C@H]2C[C@@H]([C@@H]1C)C2(C)C.C[C@H](O)[C@@H]1[C@H](CO)ON(Cc2cccc(CN(CCN(C)C)[C@@H](C3CCCCC3)c3ccccc3)c2)[C@@H]1C(=O)N[C@H]1C[C@H]2C[C@@H]([C@@H]1C)C2(C)C	inhibitor of BCL2	multi cyclobutane-like	167	2.64598	0.308688	38.674	55	1.42214
CHIR-99021	Cc1c[nH]c(n1)-c1cnc(NCCNc2ccc(cn2)C#N)nc1-c1ccc(Cl)cc1Cl	inhibitor of GSK3 beta		168	2.64781	0.310536	38.9042	55	1.41373
trifluoperazine	CN1CCN(CCCN2c3ccccc3Sc3ccc(cc23)C(F)(F)F)CC1	antagonist of dopamine receptor D2		169	2.65346	0.312384	39.1344	55	1.40541
methotrexate	CN(Cc1cnc2nc(N)nc(N)c2n1)c1ccc(cc1)C(=O)N[C@@H](CCC(O)=O)C(O)=O	inhibitor of dihydrofolate reductase		170	2.65764	0.314233	39.3646	55	1.39719
PF-184	C[C@@]1(CO)CN(C[C@]1(C)CO)c1cc(C(=O)Nc2ccc3CCc4c(nn(c4-c3c2)-c2ccc(F)cc2)C(N)=O)c(Cl)cn1	inhibitor of IKK-2		171	2.66275	0.316081	39.5948	55	1.38907
cimetidine	CN\C(NCCSCc1nc[nH]c1C)=N/C#N	inhibitor of histidine receptor H2		172	2.66275	0.31793	39.825	55	1.38104
belinostat	ONC(=O)\C=C\c1cccc(c1)S(=O)(=O)Nc1ccccc1	inhibitor of HDAC1, HDAC2, HDAC3, HDAC6, and HDAC8	Michael acceptors2	173	2.66426	0.319778	40.0552	56	1.39807
SJ-172550	CCOc1cc(cc(Cl)c1OCC(=O)OC)\C=C1C(=O)N(N=C/1C)c1ccccc1	inhibitor of p53-MDM2 interaction		174	2.66622	0.321627	40.2855	56	1.39008
carboplatin:UNC0638 (2:1 mol/mol)	O=C1O[Pt]OC(=O)C11CCC1.COc1cc2c(NC3CCN(CC3)C(C)C)nc(nc2cc1OCCCN1CCCC1)C1CCCCC1	inducer of DNA damage;inhibitor of EHMT2 and GLP methyltransferase	non-standard atoms	175	2.66796	0.323475	40.5157	57	1.40686
selumetinib:piperlongumine (8:1 mol/mol)	COc1cc(\C=C\C(=O)N2CCC=CC2=O)cc(OC)c1OC.Cn1cnc2c(F)c(Nc3ccc(Br)cc3Cl)c(cc12)C(=O)NOCCO	inhibitor of MEK1 and MEK2;natural product; modulator of ROS levels	Michael acceptors2	176	2.66862	0.325323	40.7459	58	1.42346
PAC-1	Oc1c(CC=C)cccc1\C=N\NC(=O)CN1CCN(Cc2ccccc2)CC1	activator of procaspase-3		177	2.67575	0.327172	40.9761	58	1.41546
MST-312	Oc1cccc(C(=O)Nc2cccc(NC(=O)c3cccc(O)c3O)c2)c1O	inhibitor of telomerase reverse transcriptase		178	2.67688	0.32902	41.2063	58	1.40755
XL765	COc1cc(Nc2nc3ccccc3nc2NS(=O)(=O)c2ccc(NC(=O)c3ccc(C)c(OC)c3)cc2)cc(OC)c1	inhibitor of mTOR and PI3K kinase acitivities		179	2.67734	0.330869	41.4365	58	1.39973
AA-COCF3	CCCCC\C=C/C\C=C/C\C=C/C\C=C/CCCC(=O)C(F)(F)F	inhibitor of cytosolic phospholipase A2; inhibitor of fatty acid amide hydrolase	haloacetyl, haloacetyl_R, trihaloacetyl	180	2.68024	0.332717	41.6667	59	1.416
doxorubicin	COc1cccc2C(=O)c3c(O)c4C[C@](O)(C[C@H](O[C@H]5C[C@H](N)[C@H](O)[C@H](C)O5)c4c(O)c3C(=O)c12)C(=O)CO	inhibitor of topoisomerase II	quinone, benzophenonelike	181	2.68231	0.334566	41.8969	60	1.43209
GANT-61	CN(C)c1ccccc1CN1CCCN(Cc2ccccc2N(C)C)C1c1ccncc1	inhibitor of hedgehog signaling pathway		182	2.68316	0.336414	42.1271	60	1.42426
UNC0638	COc1cc2c(NC3CCN(CC3)C(C)C)nc(nc2cc1OCCCN1CCCC1)C1CCCCC1	inhibitor of EHMT2 and GLP methyltransferase		183	2.68537	0.338262	42.3573	60	1.41652
BRD-K33199242	CNC[C@@H]1Oc2ccc(cc2CC(=O)N(C[C@@H]1C)[C@@H](C)CO)N(C)C	product of diversity oriented synthesis		184	2.68614	0.340111	42.5875	60	1.40886
Bax channel blocker	OC(CN1CCNCC1)Cn1c2ccc(Br)cc2c2cc(Br)ccc12	inhibitor of BAX-mediated mitochondrial cytochrome c release		185	2.69244	0.341959	42.8177	60	1.40129
BRD-K51490254	ONC(=O)c1cccc(c1)C(=O)Nc1ccccc1	inhibitor of HDAC6 and HDAC8		186	2.69247	0.343808	43.0479	60	1.3938
apicidin	CC[C@@H](C)[C@@H]1NC(=O)[C@H](Cc2cn(OC)c3ccccc23)NC(=O)[C@H](CCCCCC(=O)CC)NC(=O)[C@H]2CCCCN2C1=O	inhibitor of HDAC1, HDAC2, HDAC3, HDAC6, and HDAC8		187	2.69669	0.345656	43.2781	60	1.38638
MLN2480	C[C@@H](NC(=O)c1ncnc(N)c1Cl)c1ncc(s1)C(=O)Nc1cc(c(Cl)cn1)C(F)(F)F	inhibitor of RAF kinases		188	2.70927	0.347505	43.5083	60	1.37905
Ki8751	COc1cc2nccc(Oc3ccc(NC(=O)Nc4ccc(F)cc4F)c(F)c3)c2cc1OC	inhibitor of VEGFR2, c-KIT, and PDGFRA		189	2.71472	0.349353	43.7385	60	1.37179
PHA-793887	CC(C)CC(=O)Nc1n[nH]c2c1CN(C(=O)C1CCN(C)CC1)C2(C)C	inhibitor of cyclin-dependent kinases		190	2.7161	0.351201	43.9687	60	1.36461
JQ-1:vorinostat (2:1 mol/mol)	ONC(=O)CCCCCCC(=O)Nc1ccccc1.Cc1sc-2c(c1C)C(=N[C@@H](CC(=O)OC(C)(C)C)c1nnc(C)n-21)c1ccc(Cl)cc1	inhibitor of bromodomain (BRD) and extra-C terminal domain (BET) proteins;inhibitor of HDAC1, HDAC2, HDAC3, HDAC6, and HDAC8		191	2.71811	0.35305	44.1989	60	1.3575
ML312	CC(C)NC(=O)Nc1ccc2O[C@@H](CN(C)S(=O)(=O)c3ccc(Cl)cc3)[C@H](C)CN([C@H](C)CO)C(=O)c2c1	inhibitor of scavenger receptor class B, member 1 (SCARB1)-mediated lipid uptake		192	2.71871	0.354898	44.4291	60	1.35047
SR8278	CCOC(=O)C1Cc2ccccc2CN1C(=O)c1ccc(SC)s1	antagonist of Rev-ErbAalpha		193	2.72172	0.356747	44.6593	60	1.34351
PF-3758309	CN(C)C[C@@H](NC(=O)N1Cc2c(Nc3nc(C)nc4ccsc34)n[nH]c2C1(C)C)c1ccccc1	inhibitor of serine/threonine p21-activating kinase 4		194	2.72179	0.358595	44.8895	60	1.33662
CAL-101	CC[C@H](Nc1ncnc2[nH]cnc12)c1nc2cccc(F)c2c(=O)n1-c1ccccc1	inhibitor of PI3K catalytic subunit delta		195	2.72458	0.360444	45.1197	60	1.3298
carboplatin	O=C1O[Pt]OC(=O)C11CCC1	inducer of DNA damage	non-standard atoms	196	2.73273	0.362292	45.3499	61	1.3451
niclosamide	Oc1ccc(Cl)cc1C(=O)Nc1ccc(cc1Cl)[N+]([O-])=O	inhibitor of STAT3 signaling	nitroaromatic	197	2.73323	0.36414	45.5801	62	1.36024
Repligen 136	Cc1ccc(cc1)C(=O)NCCCCCC(=O)Nc1ccc(F)cc1N	inhibitor of HDAC3		198	2.74147	0.365989	45.8103	62	1.35341
LRRK2-IN-1	COc1cc(ccc1Nc1ncc2N(C)C(=O)c3ccccc3N(C)c2n1)C(=O)N1CCC(CC1)N1CCN(C)CC1	inhibitor of leucine-rich repeat kinase 2; inhibitor of doublecortin-like kinase		199	2.74175	0.367837	46.0405	62	1.34664
NPC-26	CCOC(=O)c1c(NC(=O)c2ccc(s2)[N+]([O-])=O)sc2c1CC(C)(C)NC2(C)C	induces cell death through a non-apoptotic, mitochondrial-dependent mechanism	nitroaromatic	200	2.74641	0.369686	46.2707	63	1.36155
dacarbazine	CN(C)\N=N\c1[nH]cnc1C(N)=O	DNA alkylator		201	2.74931	0.371534	46.5009	63	1.35481
indisulam	NS(=O)(=O)c1ccc(cc1)S(=O)(=O)Nc1cccc2c(Cl)c[nH]c12	inhibitor of carbonic anhydrase isoform IX		202	2.75068	0.373383	46.7311	63	1.34814
ELCPK	O=S(=O)(N1CCCc2ccccc12)c1ccc(cc1)-c1cnc(o1)C1CC1	screening hit		203	2.75103	0.375231	46.9613	63	1.34153
SB-431542	NC(=O)c1ccc(cc1)-c1nc(c([nH]1)-c1ccccn1)-c1ccc2OCOc2c1	inhibitor of the transforming growth factor beta type 1 receptor		204	2.76162	0.377079	47.1915	63	1.33499
vincristine	CC[C@]1(O)C[C@@H]2CN(C1)CCc1c([nH]c3ccccc13)[C@@](C2)(C(=O)OC)c1cc2c(cc1OC)N(C=O)[C@@H]1[C@]22CCN3CC=C[C@](CC)([C@@H]23)[C@@H](OC(C)=O)[C@]1(O)C(=O)OC	inhibitor of mictrotubule assembly		205	2.7809	0.378928	47.4217	63	1.3285
AT7867	Clc1ccc(cc1)C1(CCNCC1)c1ccc(cc1)-c1cn[nH]c1	inhibitor of AKT1/2/3 and S6K		206	2.78617	0.380776	47.6519	63	1.32209
carboplatin:etoposide (40:17 mol/mol)	O=C1O[Pt]OC(=O)C11CCC1.COc1cc(cc(OC)c1O)[C@H]1[C@@H]2[C@H](COC2=O)[C@H](O[C@@H]2O[C@@H]3CO[C@@H](C)O[C@H]3[C@H](O)[C@H]2O)c2cc3OCOc3cc12	inducer of DNA damage;inhibitor of topoisomerase II	non-standard atoms	207	2.78786	0.382625	47.8821	64	1.33662
vorapaxar	CCOC(=O)N[C@@H]1CC[C@@H]2[C@H](C[C@@H]3[C@@H]([C@@H](C)OC3=O)[C@H]2\C=C\c2ccc(cn2)-c2cccc(F)c2)C1	antagonist of proteinase-activated receptor 1 (PAR1)		208	2.78789	0.384473	48.1123	64	1.33022
BRD-K90370028	CC(=O)N[C@@H]1C\C=C\CCC(=O)N[C@@H](COC1=O)c1ccccc1	screening hit		209	2.79001	0.386322	48.3425	64	1.32389
CIL56	ON=C1c2cc(ccc2-c2ccc(cc12)S(=O)(=O)N1CCCCC1)S(=O)(=O)N1CCCCC1	screening hit		210	2.79379	0.38817	48.5727	64	1.31761
JW-55	COc1ccc(cc1)C1(CNC(=O)c2ccc(NC(=O)c3ccco3)cc2)CCOCC1	inhibitor of tankyrase		211	2.80277	0.390018	48.8029	64	1.3114
PLX-4720	CCCS(=O)(=O)Nc1ccc(F)c(C(=O)c2c[nH]c3ncc(Cl)cc23)c1F	inhibitor of BRAF	benzophenonelike	212	2.80401	0.391867	49.0331	65	1.32563
MI-1	CC1(C)CN=C(S1)N1CCN(CC1)c1ncnc2sc3CCCCc3c12	binder of menin; inhibitor of menin-MLL fusion protein		213	2.80661	0.393715	49.2634	65	1.31944
cyanoquinoline 11	Fc1ccc(Nc2c(cnc3c(Cl)cc(NCc4cnc[nH]4)cc23)C#N)cc1Cl	inhibitor of MAP3K8; inhibitor of phosphorylated EGFR in cells		214	2.80825	0.395564	49.4936	65	1.3133
tivozanib	COc1cc2nccc(Oc3ccc(NC(=O)Nc4cc(C)on4)c(Cl)c3)c2cc1OC	inhibitor of VEGFRs		215	2.80927	0.397412	49.7238	65	1.30722
navitoclax:birinapant (1:1 mol/mol)	CC[C@H](NC(=O)[C@H](C)NC)C(=O)N1C[C@@H](O)C[C@H]1Cc1c([nH]c2cc(F)ccc12)-c1cc2c(C[C@@H]3C[C@H](O)CN3C(=O)[C@H](CC)NC(=O)[C@H](C)NC)cc(F)cc2[nH]1.CC1(C)CCC(=C(CN2CCN(CC2)c2ccc(cc2)C(=O)NS(=O)(=O)c2ccc(N[C@H](CCN3CCOCC3)CSc3ccccc3)c(c2)S(=O)(=O)C(F)(F)F)C1)c1ccc(Cl)cc1	inhibitor of BCL2, BCL-xL, and BCL-W;SMAC mimetic; inhibitor of inhibitor of apoptosis proteins (IAPs)		216	2.81008	0.399261	49.954	65	1.3012
BMS-195614	CC1(C)CC=C(c2cnc3ccccc3c2)c2cc(ccc12)C(=O)Nc1ccc(cc1)C(O)=O	antagonist of retinoic acid receptors		217	2.81433	0.401109	50.1842	65	1.29523
navitoclax:PLX-4032 (1:1 mol/mol)	CCCS(=O)(=O)Nc1ccc(F)c(C(=O)c2c[nH]c3ncc(cc23)-c2ccc(Cl)cc2)c1F.CC1(C)CCC(=C(CN2CCN(CC2)c2ccc(cc2)C(=O)NS(=O)(=O)c2ccc(N[C@H](CCN3CCOCC3)CSc3ccccc3)c(c2)S(=O)(=O)C(F)(F)F)C1)c1ccc(Cl)cc1	inhibitor of BCL2, BCL-xL, and BCL-W;inhibitor of BRAF	benzophenonelike	218	2.81776	0.402957	50.4144	66	1.30915
austocystin D	CC(C)(O)CCc1ccc(O)c2c1oc1cc3O[C@H]4OC=C[C@@]4(O)c3c(O)c1c2=O	natural product; inducer of DNA damage	benzophenonelike	219	2.82055	0.404806	50.6446	67	1.32295
parbendazole	CCCCc1ccc2[nH]c(NC(=O)OC)nc2c1	inhibitor of microtubule assembly		220	2.82594	0.406654	50.8748	67	1.31696
prochlorperazine	CN1CCN(CCCN2c3ccccc3Sc3ccc(Cl)cc23)CC1	inhibitor of dopamine receptor D2		221	2.82935	0.408503	51.105	67	1.31103
olaparib	Fc1ccc(Cc2n[nH]c(=O)c3ccccc23)cc1C(=O)N1CCN(CC1)C(=O)C1CC1	inhibitor of poly (ADP-ribose) polymerase 1 and 2		222	2.83034	0.410351	51.3352	67	1.30515
quizartinib	CC(C)(C)c1cc(NC(=O)Nc2ccc(cc2)-c2cn3c(n2)sc2cc(OCCN4CCOCC4)ccc32)no1	inhibtor of VEGFR3		223	2.83426	0.4122	51.5654	67	1.29932
etomoxir	OC(=O)[C@@]1(CCCCCCOc2ccc(Cl)cc2)CO1	inhibitor of carnitine palmitoyltransferase	epoxid	224	2.83607	0.414048	51.7956	68	1.31285
BRD-K55473186	CCC(C)C(NC(=O)C(CCCNC(=N)N)NC(=O)C(CCCNC(=N)N)NC(=O)C(CCCNC(=N)N)NC(=O)C(CC(C)C)NC(=O)C(CCCNC(=N)N)NC(=O)C(CCC(=O)O)NC(=O)CCNC(=O)C)C(=O)NC1(C)CCCC=CCCCC(C)(NC(=O)C(CCCNC(=N)N)NC(=O)C(CS)NC(=O)C(CC(C)C)NC1=O)C(=O)NC(Cc2c[nH]cn2)C(=O)NC(Cc3c[nH]cn3)C(=O)NC(CO)C(=O)NC(C(C)O)C(=O)N	stapled helical peptide targeting NOTCH1	thiol	225	2.84067	0.415896	52.0258	69	1.32627
topotecan	CC[C@@]1(O)C(=O)OCc2c1cc1-c3nc4ccc(O)c(CN(C)C)c4cc3Cn1c2=O	inhibitor of topoisomerase I		226	2.84086	0.417745	52.256	69	1.32042
STF-31	CC(C)(C)c1ccc(cc1)S(=O)(=O)NCc1ccc(cc1)C(=O)Nc1cccnc1	inhibitor of nicotinamide phosphoribosyltransferase		227	2.84707	0.419593	52.4862	69	1.31463
regorafenib	CNC(=O)c1cc(Oc2ccc(NC(=O)Nc3ccc(Cl)c(c3)C(F)(F)F)c(F)c2)ccn1	inhibitor of BRAF, RET, KIT, and VEGFR2		228	2.85032	0.421442	52.7164	69	1.30889
WZ8040	CN1CCN(CC1)c1ccc(Nc2ncc(Cl)c(Sc3cccc(NC(=O)C=C)c3)n2)cc1	inhibitor of EGFR targeting T790M resistance	Michael acceptors2	229	2.85054	0.42329	52.9466	70	1.32209
navitoclax:piperlongumine (1:1 mol/mol)	COc1cc(\C=C\C(=O)N2CCC=CC2=O)cc(OC)c1OC.CC1(C)CCC(=C(CN2CCN(CC2)c2ccc(cc2)C(=O)NS(=O)(=O)c2ccc(N[C@H](CCN3CCOCC3)CSc3ccccc3)c(c2)S(=O)(=O)C(F)(F)F)C1)c1ccc(Cl)cc1	inhibitor of BCL2, BCL-xL, and BCL-W;natural product; modulator of ROS levels	Michael acceptors2	230	2.85699	0.425139	53.1768	71	1.33517
BRD-K30748066	Cc1c(sc(=O)n1C)-c1ccnc(Nc2ccc(cc2)N2CCNCC2)n1	inhibitor of CDK9		231	2.861	0.426987	53.407	71	1.32941
BRD-A02303741	CC(C)N(CCCNC(=O)Nc1ccc(cc1)C(C)(C)C)C[C@H]1O[C@H](C(O)[C@H]1O)n1cnc2c(N)ncnc12	inhibitor of histone methyltransferases		232	2.86581	0.428835	53.6372	71	1.32371
SKI-II	Oc1ccc(Nc2nc(cs2)-c2ccc(Cl)cc2)cc1	inhibitor of sphingosine kinase 1		233	2.87269	0.430684	53.8674	71	1.31805
BRD-A02303741:carboplatin (1:1 mol/mol)	O=C1O[Pt]OC(=O)C11CCC1.CC(C)N(CCCNC(=O)Nc1ccc(cc1)C(C)(C)C)C[C@H]1O[C@H]([C@H](O)[C@@H]1O)n1ccc2c(N)ncnc12	inhibitor of histone methyltransferases;inducer of DNA damage	non-standard atoms	234	2.87287	0.432532	54.0976	72	1.33093
bafilomycin A1	CO[C@H]1\C=C\C=C(C)\C[C@@H](C)[C@H](O)[C@H](C)\C=C(C)\C=C(OC)\C(=O)O[C@@H]1[C@@H](C)[C@@H](O)[C@H](C)[C@H]1C[C@@H](O)[C@H](C)[C@H](O1)C(C)C	inhibitor of the vacuolar-type H+-ATPase		235	2.87593	0.434381	54.3278	72	1.32529
C6-ceramide	CCCCCCCCCCCCC\C=C\[C@@H](O)[C@H](CO)NC(=O)CCCCC	inhibitor of glucosylceramide synthase; activator of MAP kinase (ERK); stimulator of protein phosphatase 2A		236	2.87641	0.436229	54.558	72	1.3197
BRD-K11533227	CC(=O)NC1CCN(CC1)C(=O)Nc1cc(ccc1N)-c1cccs1	inhibitor of HDAC1 and HDAC2		237	2.88199	0.438078	54.7882	72	1.31415
purmorphamine	C1CCC(CC1)n1cnc2c(Nc3ccc(cc3)N3CCOCC3)nc(Oc3cccc4ccccc34)nc12	activator of smoothened receptor		238	2.8822	0.439926	55.0184	72	1.30865
BRD-K29086754	C[C@H](CO)N1C[C@@H](C)[C@@H](CN(C)Cc2ccc(cc2)C(O)=O)Oc2ccc(NC(=O)Nc3ccc(F)cc3)cc2CC1=O	product of diversity oriented synthesis		239	2.88327	0.441774	55.2486	72	1.3032
PYR-41	CCOC(=O)c1ccc(cc1)N1NC(=O)C(=Cc2ccc(o2)[N+]([O-])=O)C1=O	inhibitor of ubiquitin-activating enzyme in cells	nitroaromatic	240	2.88334	0.443623	55.4788	73	1.31582
lapatinib	CS(=O)(=O)CCNCc1ccc(o1)-c1ccc2ncnc(Nc3ccc(OCc4cccc(F)c4)c(Cl)c3)c2c1	inhibitor of EGFR and HER2		241	2.88699	0.445471	55.709	73	1.31038
sirolimus	CO[C@@H]1C[C@H](C[C@@H](C)[C@@H]2CC(=O)[C@H](C)\C=C(C)\[C@@H](O)[C@@H](OC)C(=O)[C@H](C)C[C@H](C)\C=C\C=C\C=C(C)\[C@H](C[C@@H]3CC[C@@H](C)[C@@](O)(O3)C(=O)C(=O)N3CCCC[C@H]3C(=O)O2)OC)CC[C@H]1O	inhibitor of mTOR	1,2-dicarbonyl	242	2.8915	0.44732	55.9392	74	1.32286
staurosporine	CN[C@@H]1C[C@H]2O[C@@](C)([C@@H]1OC)n1c3ccccc3c3c4CNC(=O)c4c4c5ccccc5n2c4c13	inhibitor of multiple kinases		243	2.89192	0.449168	56.1694	74	1.31744
birinapant	CC[C@H](NC(=O)[C@H](C)NC)C(=O)N1C[C@@H](O)C[C@H]1Cc1c([nH]c2cc(F)ccc12)-c1cc2c(C[C@@H]3C[C@H](O)CN3C(=O)[C@H](CC)NC(=O)[C@H](C)NC)cc(F)cc2[nH]1	SMAC mimetic; inhibitor of inhibitor of apoptosis proteins (IAPs)		244	2.89315	0.451017	56.3996	74	1.31207
tanespimycin:bortezomib (250:1 mol/mol)	CC(C)C[C@H](NC(=O)[C@H](Cc1ccccc1)NC(=O)c1cnccn1)B(O)O.CO[C@H]1C[C@H](C)CC2=C(NCC=C)C(=O)C=C(NC(=O)\C(C)=C\C=C/[C@H](OC)[C@@H](OC(N)=O)\C(C)=C\[C@H](C)[C@H]1O)C2=O	inhibitor of HSP90;inhibitor of 26S proteasome	non-standard atoms, quinone	245	2.8957	0.452865	56.6298	75	1.32439
L-685458	CC(C)C[C@H](NC(=O)[C@@H](C[C@@H](O)[C@H](Cc1ccccc1)NC(=O)OC(C)(C)C)Cc1ccccc1)C(=O)N[C@@H](Cc1ccccc1)C(N)=O	inhibitor of gamma-secretase		246	2.8961	0.454713	56.86	75	1.31903
PD 153035	COc1cc2ncnc(Nc3cccc(Br)c3)c2cc1OC	inhibitor of EGFR		247	2.89717	0.456562	57.0902	75	1.31371
BIRB-796	Cc1ccc(cc1)-n1nc(cc1NC(=O)Nc1ccc(OCCN2CCOCC2)c2ccccc12)C(C)(C)C	inhibitor of p38 MAPK		248	2.90303	0.45841	57.3204	75	1.30843
ISOX	CC(C)(C)OC(=O)Nc1ccc(cc1)-c1cc(no1)C(=O)NCCCCCCC(=O)NO	inhibitor of HDAC6		249	2.90548	0.460259	57.5506	75	1.3032
navitoclax:sorafenib (1:1 mol/mol)	CNC(=O)c1cc(Oc2ccc(NC(=O)Nc3ccc(Cl)c(c3)C(F)(F)F)cc2)ccn1.CC1(C)CCC(=C(CN2CCN(CC2)c2ccc(cc2)C(=O)NS(=O)(=O)c2ccc(N[C@H](CCN3CCOCC3)CSc3ccccc3)c(c2)S(=O)(=O)C(F)(F)F)C1)c1ccc(Cl)cc1	inhibitor of BCL2, BCL-xL, and BCL-W;inhibitor of BRAF, CRAF, and VEGFR2		250	2.91015	0.462107	57.7808	75	1.29801
ML239	Clc1cc(Cl)c(OCC(=O)N\N=C\c2ccc[nH]2)c(Cl)c1	ML239; inhibitor of breast cancer stem cell proliferation		251	2.91044	0.463956	58.011	75	1.29286
JW-74	COc1ccc(cc1)-n1c(SCc2nc(no2)-c2ccc(C)cc2)nnc1-c1ccncc1	inhibitor of WNT signaling		252	2.91152	0.465804	58.2413	75	1.28775
ceranib-2	COc1ccc(\C=C\C(=O)c2c(-c3ccccc3)c3ccccc3[nH]c2=O)cc1	inhibitor of ceramidase activity	Michael acceptors2, Michael acceptors3	253	2.91225	0.467652	58.4715	76	1.29978
alisertib	COc1cc(Nc2ncc3CN=C(c4cc(Cl)ccc4-c3n2)c2c(F)cccc2OC)ccc1C(O)=O	inhibitor of aurora kinases A and B		254	2.91243	0.469501	58.7017	76	1.29468
navitoclax:pluripotin (1:1 mol/mol)	CN1C(=O)N(Cc2cnc(Nc3cc(C)nn3C)nc12)c1cc(NC(=O)c2cccc(c2)C(F)(F)F)ccc1C.CC1(C)CCC(=C(CN2CCN(CC2)c2ccc(cc2)C(=O)NS(=O)(=O)c2ccc(N[C@H](CCN3CCOCC3)CSc3ccccc3)c(c2)S(=O)(=O)C(F)(F)F)C1)c1ccc(Cl)cc1	inhibitor of BCL2, BCL-xL, and BCL-W;promoter of embryonic stem cell self-renewal; inhibitor of Ras-GAP and ERK		255	2.91564	0.471349	58.9319	76	1.28963
axitinib	CNC(=O)c1ccccc1Sc1ccc2c(\C=C\c3ccccn3)n[nH]c2c1	inhibitor of VEGFRs, c-KIT, and PDGFR alpha and beta		256	2.91718	0.473198	59.1621	76	1.28461
SR1001	CC(=O)Nc1nc(C)c(s1)S(=O)(=O)Nc1ccc(cc1)C(O)(C(F)(F)F)C(F)(F)F	synthetic ROR ligand; suppressor of TH17 differentiation		257	2.92071	0.475046	59.3923	76	1.27963
linsitinib	CC1(O)CC(C1)c2nc(c3ccc4ccc(nc4c3)c5ccccc5)c6c(N)nccn26	inhibitor of insulin-like growth factor 1 receptor and insulin receptor		258	2.92102	0.476895	59.6225	76	1.27469
NVP-TAE684	COc1cc(ccc1Nc1ncc(Cl)c(Nc2ccccc2S(=O)(=O)C(C)C)n1)N1CCC(CC1)N1CCN(C)CC1	inhibitor of ALK and ALK-NPM fusion protein		259	2.92383	0.478743	59.8527	76	1.26978
temozolomide	CN1N=Nc2c(ncn2C1=O)C(=O)N	DNA alkylator		260	2.92543	0.480591	60.0829	76	1.26492
KU 0060648	CCN1CCN(CC(=O)Nc2ccc(-c3cccc4c3oc(cc4=O)N3CCOCC3)c3sc4ccccc4c23)CC1	inhibitor of DNA-dependent protein kinase		261	2.92933	0.48244	60.3131	76	1.26009
HBX-41108	Clc1ccc-2c(c1)C(=O)c1nc(C#N)c(nc-21)C#N	inhibitor of the deubiquitinase activity of USP7	benzophenonelike	262	2.93356	0.484288	60.5433	77	1.27182
PD318088	OCC(O)CONC(=O)c1cc(Br)c(F)c(F)c1Nc1ccc(I)cc1F	inhibitor of MEK1 and MEK2		263	2.93365	0.486137	60.7735	77	1.267
alisertib:navitoclax (2:1 mol/mol)	COc1cc(Nc2ncc3CN=C(c4cc(Cl)ccc4-c3n2)c2c(F)cccc2OC)ccc1C(O)=O.CC1(C)CCC(=C(CN2CCN(CC2)c2ccc(cc2)C(=O)NS(=O)(=O)c2ccc(N[C@H](CCN3CCOCC3)CSc3ccccc3)c(c2)S(=O)(=O)C(F)(F)F)C1)c1ccc(Cl)cc1	inhibitor of aurora kinases A and B;inhibitor of BCL2, BCL-xL, and BCL-W		264	2.93896	0.487985	61.0037	77	1.26222
narciclasine	O[C@H]1C=C2[C@@H](NC(=O)c3c(O)c4OCOc4cc23)[C@H](O)[C@@H]1O	activates cellular activity of RhoA; modulator of Rho/Rho kinase/LIM kinase/cofilin signaling		265	2.9417	0.489834	61.2339	77	1.25747
vorinostat:carboplatin (1:1 mol/mol)	O=C1O[Pt]OC(=O)C11CCC1.ONC(=O)CCCCCCC(=O)Nc1ccccc1	inhibitor of HDAC1, HDAC2, HDAC3, HDAC6, and HDAC8;inducer of DNA damage	non-standard atoms	266	2.94199	0.491682	61.4641	78	1.26903
silmitasertib	OC(=O)c1ccc2c(c1)nc(Nc1cccc(Cl)c1)c1ccncc21	inhibitor of casein kinase 2		267	2.94541	0.49353	61.6943	78	1.2643
bendamustine	Cn1c(CCCC(O)=O)nc2cc(ccc12)N(CCCl)CCCl	DNA alkylator	Alkylator	268	2.94671	0.495379	61.9245	79	1.27575
BRD-K61166597	Nc1ccc(cc1NC(=O)c1ccc(cc1)C(=O)NCCc1ccncc1)-c1cccs1	inhibitor of HDAC1 and HDAC2		269	2.9481	0.497227	62.1547	79	1.27102
foretinib	COc1cc2c(Oc3ccc(NC(=O)C4(CC4)C(=O)Nc4ccc(F)cc4)cc3F)ccnc2cc1OCCCN1CCOCC1	inhibitor of MET and VEGFR2		270	2.94875	0.499076	62.3849	79	1.26633
NVP-231	O=C(Nc1nc2ccc(NC(=O)C34C[C@H]5C[C@H](C[C@H](C5)C3)C4)cc2s1)c1ccccc1	inhibitor of ceramide kinase		271	2.95105	0.500924	62.6151	79	1.26168
PLX-4032	CCCS(=O)(=O)Nc1ccc(F)c(C(=O)c2c[nH]c3ncc(cc23)-c2ccc(Cl)cc2)c1F	inhibitor of BRAF	benzophenonelike	272	2.95193	0.502773	62.8453	80	1.27297
selumetinib:JQ-1 (4:1 mol/mol)	Cn1cnc2c(F)c(Nc3ccc(Br)cc3Cl)c(cc12)C(=O)NOCCO.Cc1sc-2c(c1C)C(=N[C@@H](CC(=O)OC(C)(C)C)c1nnc(C)n-21)c1ccc(Cl)cc1	inhibitor of MEK1 and MEK2;inhibitor of bromodomain (BRD) and extra-C terminal domain (BET) proteins		273	2.95219	0.504621	63.0755	80	1.26832
AZD4547	COc1cc(CCc2cc(NC(=O)c3ccc(cc3)N3C[C@H](C)N[C@H](C)C3)n[nH]2)cc(OC)c1	inhibitor of fibroblast growth factor receptors		274	2.95575	0.50647	63.3057	80	1.26371
BRD-A71883111	Fc1cccc(c1)N(C(C(=O)NC1CCCCC1)c1ccccc1Cl)C(=O)Cc1cccs1	putative inhibitor of IDH1 R132H		275	2.95902	0.508318	63.5359	80	1.25913
salermide	CC(C(=O)Nc1cccc(c1)\N=C\c1c(O)ccc2ccccc12)c1ccccc1	inhibitor of sirtuin 1 and sirtuin 2		276	2.96464	0.510166	63.7661	80	1.25458
SR-II-138A	CON(C)C(=O)[C@H]1[C@@H](O)[C@@]2(O)c3c(O[C@]2([C@@H]1c1ccccc1)c1ccc(OC)cc1)cc(OC)cc3OC	silvestrol analog; inhibits translation by modulating the eIF4F complex		277	2.97048	0.512015	63.9963	80	1.25007
BRD-K34485477	CNC[C@@H]1Oc2ccc(NC(=O)CCN3CCOCC3)cc2CC(=O)N(C[C@@H]1C)[C@H](C)CO	product of diversity oriented synthesis		278	2.97253	0.513863	64.2265	80	1.24559
ML006	C1CN(CCO1)c1nnc(-c2ccccc2)c(n1)-c1ccccc1	agonist of sphingosine 1-phosphate receptor 3		279	2.97674	0.515712	64.4567	80	1.24114
thalidomide	O=C1N(C2CCC(=O)NC2=O)C(=O)c2ccccc12	immunomodulatory drug; binder of cereblon		280	2.97761	0.51756	64.6869	80	1.23673
B02	O=c1n(Cc2ccccc2)c(\C=C\c2cccnc2)nc2ccccc12	inhibitor of RAD51		281	2.98459	0.519409	64.9171	80	1.23234
ML029	Cc1cc2nc(NCCCO)n(CC(=O)c3cc(c(O)c(c3)C(C)(C)C)C(C)(C)C)c2cc1C	inhibitor of antigen receptor-mediated NFkappaB activity		282	2.98625	0.521257	65.1473	80	1.22799
BMS-754807	C[C@]1(CCCN1c1nc(Nc2cc(n[nH]2)C2CC2)c2cccn2n1)C(=O)Nc1ccc(F)nc1	inhibitor of insulin-like growth factor 1 receptor and insulin receptor		283	2.98718	0.523105	65.3775	80	1.22366
nakiterpiosin	C[C@H]1C[C@@H](OC1=O)[C@@H](O)[C@@H](C(Cl)Cl)c1ccc2[C@@H]3C[C@@H](Br)[C@]45O[C@H](C[C@]4(C)[C@H]3C(=O)c2c1C)CO[C@H]5O	natural product; inhibitor of microtubule assembly		284	2.99219	0.524954	65.6077	80	1.21937
ciclopirox	Cc1cc(C2CCCCC2)n(O)c(=O)c1	substituted pyridone antimycotic; inhibitor of the iron-dependent enzyme ribonucleotide reductase		285	2.99662	0.526802	65.8379	80	1.2151
fumonisin B1	CCCC[C@@H](C)[C@@H](OC(=O)C[C@@H](CC(O)=O)C(O)=O)[C@H](CC(C)C[C@H](O)CCCC[C@@H](O)C[C@H](O)[C@H](C)N)OC(=O)C[C@@H](CC(O)=O)C(O)=O	inhibitor of ceramide synthase		286	2.99764	0.528651	66.0681	80	1.21087
ML031	Cc1cc(C(=O)CN2C(=O)CCC2=O)c(C)n1Cc1ccccc1	inhibitor of sphingosine 1-phosphate receptor 2		287	2.99867	0.530499	66.2983	80	1.20667
JQ-1:navitoclax (2:1 mol/mol)	Cc1sc-2c(c1C)C(=N[C@@H](CC(=O)OC(C)(C)C)c1nnc(C)n-21)c1ccc(Cl)cc1.CC1(C)CCC(=C(CN2CCN(CC2)c2ccc(cc2)C(=O)NS(=O)(=O)c2ccc(N[C@H](CCN3CCOCC3)CSc3ccccc3)c(c2)S(=O)(=O)C(F)(F)F)C1)c1ccc(Cl)cc1	inhibitor of bromodomain (BRD) and extra-C terminal domain (BET) proteins;inhibitor of BCL2, BCL-xL, and BCL-W		288	3.00165	0.532348	66.5285	80	1.20249
Merck60	CC(=O)Nc1ccc(cc1)C(=O)Nc1cc(ccc1N)-c1cccs1	inhibitor of HDAC1 and HDAC2		289	3.00263	0.534196	66.7587	80	1.19834
vorinostat	ONC(=O)CCCCCCC(=O)Nc1ccccc1	inhibitor of HDAC1, HDAC2, HDAC3, HDAC6, and HDAC8		290	3.00605	0.536044	66.989	80	1.19423
elocalcitol	CCC(O)(CC)\C=C\CC(C)C1=CC[C@@H]2[C@]1(C)CCC\C2=C/C=C1/C[C@@H](O)C[C@H](F)C1=C	agonist of vitamin D receptor		291	3.01307	0.537893	67.2192	80	1.19014
serdemetan:SCH-529074 (1:1 mol/mol)	C(Cc1c[nH]c2ccccc12)Nc1ccc(Nc2ccncc2)cc1.CN(C)CCCNc1nc(CN2CCN(CC2)C(c2ccc(Cl)cc2)c2ccc(Cl)cc2)nc2ccccc12	inhibitor of MDM2;activator of mutant p53		292	3.01824	0.539741	67.4494	80	1.18608
BRD-K14844214	CC(C)CC#Cc1ccc2c(O[C@@H](CN(C)C(=O)c3cnccn3)[C@H](C)CN([C@H](C)CO)S2(=O)=O)c1	product of diversity oriented synthesis		293	3.01841	0.54159	67.6796	80	1.18204
OSI-027	COc1cccc2cc([nH]c12)-c1nc([C@H]2CC[C@@H](CC2)C(O)=O)n2ncnc(N)c12	inhibitor of mTORC1 and mTORC2		294	3.02351	0.543438	67.9098	80	1.17803
sorafenib	CNC(=O)c1cc(Oc2ccc(NC(=O)Nc3ccc(Cl)c(c3)C(F)(F)F)cc2)ccn1	inhibitor of BRAF, CRAF, and VEGFR2		295	3.02745	0.545287	68.14	80	1.17405
bosutinib	COc1cc(Nc2cc(nc3cc(OCCCN4CCN(C)CC4)c(OC)cc23)C#N)c(Cl)cc1Cl	inhibitor of SRC and ABL1		296	3.03306	0.547135	68.3702	80	1.1701
BRD-K55116708	C[C@@H](CO)N1C[C@@H](C)[C@@H](CN(C)Cc2ccc(cc2)C(=O)Nc2ccccc2N)Oc2c(NC(=O)Nc3ccccc3)cccc2C1=O	product of diversity oriented synthesis; inhibitor of leukemic stem cells		297	3.0331	0.548983	68.6004	80	1.16617
GDC-0879	OCCn1cc(c(n1)-c1ccncc1)-c1ccc2c(CC\C2=N/O)c1	inhibitor of BRAF		298	3.03396	0.550832	68.8306	80	1.16227
gefitinib	COc1cc2ncnc(Nc3ccc(F)c(Cl)c3)c2cc1OCCCN1CCOCC1	inhibitor of EGFR and AKT1		299	3.03491	0.55268	69.0608	80	1.1584
LBH-589	Cc1[nH]c2ccccc2c1CCNCc1ccc(\C=C\C(=O)NO)cc1	inhibitor of HDAC1, HDAC2, HDAC3, HDAC6, and HDAC8	Michael acceptors2	300	3.03782	0.554529	69.291	81	1.16898
ABT-737	CN(C)CC[C@H](CSc1ccccc1)Nc1ccc(cc1[N+]([O-])=O)S(=O)(=O)NC(=O)c1ccc(cc1)N1CCN(Cc2ccccc2-c2ccc(Cl)cc2)CC1	inhibitor of BCL2, BCL-xL, and BCL-W	nitroaromatic	301	3.04466	0.556377	69.5212	82	1.1795
selumetinib:PLX-4032 (8:1 mol/mol)	Cn1cnc2c(F)c(Nc3ccc(Br)cc3Cl)c(cc12)C(=O)NOCCO.CCCS(=O)(=O)Nc1ccc(F)c(C(=O)c2c[nH]c3ncc(cc23)-c2ccc(Cl)cc2)c1F	inhibitor of MEK1 and MEK2;inhibitor of BRAF	benzophenonelike	302	3.04549	0.558226	69.7514	83	1.18994
BRD-A02303741:navitoclax (2:1 mol/mol)	CC(C)N(CCCNC(=O)Nc1ccc(cc1)C(C)(C)C)C[C@H]1O[C@H]([C@H](O)[C@@H]1O)n1ccc2c(N)ncnc12.CC1(C)CCC(=C(CN2CCN(CC2)c2ccc(cc2)C(=O)NS(=O)(=O)c2ccc(N[C@H](CCN3CCOCC3)CSc3ccccc3)c(c2)S(=O)(=O)C(F)(F)F)C1)c1ccc(Cl)cc1	inhibitor of histone methyltransferases;inhibitor of BCL2, BCL-xL, and BCL-W		303	3.05182	0.560074	69.9816	83	1.18603
selumetinib:MK-2206 (8:1 mol/mol)	Cn1cnc2c(F)c(Nc3ccc(Br)cc3Cl)c(cc12)C(=O)NOCCO.NC1(CCC1)c1ccc(cc1)-c1nc2ccn3c(n[nH]c3=O)c2cc1-c1ccccc1	inhibitor of MEK1 and MEK2;inhibitor of AKT1		304	3.05278	0.561922	70.2118	83	1.18214
BRD-K48334597	C[C@H](CO)N1C[C@H](C)[C@@H](CN(C)C(=O)NC2CCCCC2)Oc2ccc(NC(=O)Cc3cn(C)c4ccccc34)cc2C1=O	product of diversity oriented synthesis		305	3.05389	0.563771	70.442	83	1.17827
IU1	Cc1cc(C(=O)CN2CCCC2)c(C)n1-c1ccc(F)cc1	inhibitor of the deubiquitinase activity of USP14		306	3.05583	0.565619	70.6722	83	1.17444
CAY10594	O=C(NCCN1CCC2(CC1)N(CNC2=O)c1ccccc1)c1ccc2ccccc2c1	inhibitor of phospholipase D2		307	3.06688	0.567468	70.9024	83	1.17062
KHS101	CC(C)CNc1ccnc(NCc2csc(n2)-c2ccccc2)n1	binder of TACC3, a component of the centrosome and mitotic spindle		308	3.06734	0.569316	71.1326	83	1.16683
ML311	CCN1CCN(CC1)C(c1ccc(cc1)C(F)(F)F)c1ccc2cccnc2c1O	inhibitor of MCL1		309	3.0725	0.571165	71.3628	83	1.16307
MGCD-265	Cn1cnc(c1)-c1cc2nccc(Oc3ccc(NC(=S)NC(=O)Cc4ccccc4)cc3F)c2s1	inhibitor of c-MET and VEGFRs		310	3.07362	0.573013	71.593	83	1.15933
IC-87114	Cc1ccccc1-n1c(Cn2cnc3c(N)ncnc23)nc2cccc(C)c2c1=O	inhibitor of PI3K catalytic subunit delta		311	3.07588	0.574861	71.8232	83	1.15562
MK-1775	CN1CCN(CC1)c1ccc(Nc2ncc3c(n2)n(-c2cccc(n2)C(C)(C)O)n(CC=C)c3=O)cc1	inhibitor of WEE1		312	3.07731	0.57671	72.0534	83	1.15192
WZ4002	COc1cc(ccc1Nc1ncc(Cl)c(Oc2cccc(NC(=O)C=C)c2)n1)N1CCN(C)CC1	inhibitor of EGFR targeting T790M resistance	Michael acceptors2	313	3.07909	0.578558	72.2836	84	1.16209
TG-101348	Cc1cnc(Nc2ccc(OCCN3CCCC3)cc2)nc1Nc1cccc(c1)S(=O)(=O)NC(C)(C)C	inhibitor of Janus kinase 2		314	3.08029	0.580407	72.5138	84	1.1584
nintedanib	COC(=O)c1ccc2c(NC(=O)\C2=C(/Nc2ccc(cc2)N(C)C(=O)CN2CCN(C)CC2)c2ccccc2)c1	inhibitor of c-KIT, VEGFRs, PDGFRs, and FGFRs		315	3.08087	0.582255	72.744	84	1.15473
linifanib	Cc1ccc(F)c(NC(=O)Nc2ccc(cc2)-c2cccc3[nH]nc(N)c23)c1	inhibitor of VEGFRs		316	3.09129	0.584104	72.9742	84	1.15109
lovastatin	CCC(C)C(=O)OC1CC(C)C=C2C=CC(C)C(CCC(O)CC(O)CC(O)=O)C12	inhibitor of HMG-CoA reductase		317	3.0914	0.585952	73.2044	84	1.14747
sunitinib	CCN(CC)CCNC(=O)c1c(C)[nH]c(\C=C2/C(=O)Nc3ccc(F)cc23)c1C	inhibitor of VEGFRs, c-KIT, and PDGFR alpha and beta		318	3.09336	0.5878	73.4346	84	1.14387
spautin-1	Fc1ccc(CNc2ncnc3ccc(F)cc23)cc1	inhibitor of the deubiquitinase activity of USP13 and USP10		319	3.0964	0.589649	73.6648	84	1.1403
PIK-93	CC(=O)Nc1nc(C)c(s1)-c1ccc(Cl)c(c1)S(=O)(=O)NCCO	inhibitor of PI3K catalytic subunit gamma		320	3.09811	0.591497	73.895	84	1.13675
BRD-K45681478	ClC1=C(NCC=C)C(=O)c2ccccc2C1=O	product of diversity oriented synthesis; screening hit	quinone	321	3.10279	0.593346	74.1252	85	1.14671
BRD-K66453893	C[C@@H](CO)N1C[C@H](C)[C@H](CN(C)S(=O)(=O)c2ccc(Cl)cc2)Oc2ccc(NC(=O)CCC(F)(F)F)cc2CC1=O	product of diversity oriented synthesis		322	3.10409	0.595194	74.3554	85	1.14316
ifosfamide	ClCCNP1(=O)OCCCN1CCCl	DNA alkylator	Alkylator	323	3.10585	0.597043	74.5856	86	1.15304
oxaliplatin	O=C1O[Pt]2(NC3CCCCC3N2)OC1=O	DNA alkylator; organoplatinum reagent	non-standard atoms, 1,2-dicarbonyl	324	3.10846	0.598891	74.8158	87	1.16286
navitoclax:MST-312 (1:1 mol/mol)	Oc1cccc(C(=O)Nc2cccc(NC(=O)c3cccc(O)c3O)c2)c1O.CC1(C)CCC(=C(CN2CCN(CC2)c2ccc(cc2)C(=O)NS(=O)(=O)c2ccc(N[C@H](CCN3CCOCC3)CSc3ccccc3)c(c2)S(=O)(=O)C(F)(F)F)C1)c1ccc(Cl)cc1	inhibitor of BCL2, BCL-xL, and BCL-W;inhibitor of telomerase reverse transcriptase		325	3.10978	0.600739	75.046	87	1.15929
vorinostat:navitoclax (4:1 mol/mol)	ONC(=O)CCCCCCC(=O)Nc1ccccc1.CC1(C)CCC(=C(CN2CCN(CC2)c2ccc(cc2)C(=O)NS(=O)(=O)c2ccc(N[C@H](CCN3CCOCC3)CSc3ccccc3)c(c2)S(=O)(=O)C(F)(F)F)C1)c1ccc(Cl)cc1	inhibitor of HDAC1, HDAC2, HDAC3, HDAC6, and HDAC8;inhibitor of BCL2, BCL-xL, and BCL-W		326	3.11071	0.602588	75.2762	87	1.15574
BRD-K03536150	CC1=NN(C(=O)C\1=N\Nc1ccccc1C(O)=O)c1nc(cs1)-c1ccccc1	activator of BAX		327	3.11592	0.604436	75.5064	87	1.15222
cyclophosphamide	ClCCN(CCCl)P1(=O)NCCCO1	DNA alkylator	Alkylator	328	3.11734	0.606285	75.7366	88	1.16192
ML203	Nc1cccc(c1)S(=O)(=O)N1CCCN(CC1)S(=O)(=O)c1ccc2OCCOc2c1	activator of muscle pyruvate kinase (PKM2)		329	3.11837	0.608133	75.9669	88	1.1584
gemcitabine	Nc1ccn([C@@H]2O[C@H](CO)[C@@H](O)C2(F)F)c(=O)n1	inhibitor of DNA replication; inhibitor of ribonucleotide reductase, thymidylate synthetase, and cytidine monophosphate (UMP-CMP) kinase		330	3.12009	0.609982	76.1971	88	1.1549
PF-750	O=C(Nc1ccccc1)N1CCC(Cc2cnc3ccccc3c2)CC1	inhibitor of fatty acid amide hydrolase		331	3.12225	0.61183	76.4273	88	1.15142
imatinib	CN1CCN(Cc2ccc(cc2)C(=O)Nc2ccc(C)c(Nc3nccc(n3)-c3cccnc3)c2)CC1	inhibitor of BCR-ABL1 and c-KIT		332	3.12578	0.613678	76.6575	88	1.14796
PDMP	CCCCCCCCCC(=O)N[C@H](CN1CCOCC1)[C@H](O)c1ccccc1	inhibitor of ceramide glucosyltransferase		333	3.12732	0.615527	76.8877	88	1.14453
SCH-529074	CN(C)CCCNc1nc(CN2CCN(CC2)C(c2ccc(Cl)cc2)c2ccc(Cl)cc2)nc2ccccc12	activator of mutant p53		334	3.12797	0.617375	77.1179	88	1.14111
tamoxifen	CC\C(c1ccccc1)=C(/c1ccccc1)c1ccc(OCCN(C)C)cc1	modulator of estrogen receptors		335	3.1299	0.619224	77.3481	88	1.13771
decitabine:carboplatin (1:1 mol/mol)	O=C1O[Pt]OC(=O)C11CCC1.Nc1ncn([C@H]2C[C@H](O)[C@@H](CO)O2)c(=O)n1	inhibitor of DNA methyltransferase;inducer of DNA damage	non-standard atoms	336	3.13025	0.621072	77.5783	89	1.14723
myriocin	CCCCCCC(=O)CCCCCC\C=C\C[C@H](O)[C@@H](O)C(N)(CO)C(O)=O	inhibitor of serine palmitoyltransferase		337	3.1335	0.622921	77.8085	89	1.14383
docetaxel	CC(=O)O[C@@]12CO[C@@H]1C[C@H](O)[C@]1(C)C2[C@H](OC(=O)c2ccccc2)[C@]2(O)C[C@H](OC(=O)[C@H](O)[C@@H](NC(=O)OC(C)(C)C)c3ccccc3)C(C)=C([C@@H](O)C1=O)C2(C)C	inhibitor of microtubule assembly		338	3.13352	0.624769	78.0387	89	1.14046
teniposide	COc1cc(cc(OC)c1O)[C@H]1[C@@H]2C(COC2=O)C(O[C@@H]2O[C@@H]3CO[C@H](OC3[C@H](O)[C@H]2O)c2cccs2)c2cc3OCOc3cc12	inhibitor of topoisomerase II		339	3.1342	0.626617	78.2689	89	1.13711
OSI-930	FC(F)(F)Oc1ccc(NC(=O)c2sccc2NCc2ccnc3ccccc23)cc1	inhibitor of c-KIT and VEGFR2		340	3.13969	0.628466	78.4991	89	1.13377
decitabine	Nc1ncn([C@H]2C[C@H](O)[C@@H](CO)O2)c(=O)n1	inhibitor of DNA methyltransferase		341	3.14005	0.630314	78.7293	89	1.13046
daporinad	O=C(NCCCCC1CCN(CC1)C(=O)c1ccccc1)\C=C\c1cccnc1	inhibitor of nicotinamide phosphoribosyltransferase	Michael acceptors2	342	3.14171	0.632163	78.9595	90	1.13983
Compound 23 citrate	CN(C)[C@H]1CC[C@H]2[C@@H](CC[C@H]3[C@@H]4CC=C(c5ccc6cnccc6c5)[C@@]4(C)CC[C@H]23)C1	analog of natural product cortistatin		343	3.144	0.634011	79.1897	90	1.13651
leptomycin B	CCC(\C=C\[C@@H]1OC(=O)C=C[C@@H]1C)=C\[C@H](C)C\C=C\C(C)=C\[C@@H](C)C(=O)[C@@H](C)[C@H](O)[C@@H](C)C\C(C)=C\C(O)=O	inhibitor of exportin 1	Michael acceptors2	344	3.14493	0.63586	79.4199	91	1.14581
SB-525334	Cc1cccc(n1)-c1[nH]c(nc1-c1ccc2nccnc2c1)C(C)(C)C	inhibitor of the transforming growth factor beta type 1 receptor		345	3.14568	0.637708	79.6501	91	1.1425
CIL70	Clc1ccc(CC(=N)NOC(=O)c2cccc3ccccc23)cc1	screening hit	COONN	346	3.15198	0.639556	79.8803	92	1.15172
sitagliptin	N[C@@H](CC(=O)N1CCn2c(C1)nnc2C(F)(F)F)Cc1cc(F)c(F)cc1F	inhibitor of dipetidyl peptidase-4		347	3.15317	0.641405	80.1105	92	1.14841
selumetinib:BRD-A02303741 (4:1 mol/mol)	Cn1cnc2c(F)c(Nc3ccc(Br)cc3Cl)c(cc12)C(=O)NOCCO.CC(C)N(CCCNC(=O)Nc1ccc(cc1)C(C)(C)C)C[C@H]1O[C@H]([C@H](O)[C@@H]1O)n1ccc2c(N)ncnc12	inhibitor of MEK1 and MEK2;inhibitor of histone methyltransferases		348	3.15428	0.643253	80.3407	92	1.14512
entinostat	Nc1ccccc1NC(=O)c1ccc(CNC(=O)OCc2cccnc2)cc1	inhibitor of HDAC1, HDAC2, HDAC3, HDAC6, and HDAC8		349	3.15432	0.645102	80.5709	92	1.14185
CAY10576	COc1cc2ncn(-c3cc(OCc4ccccc4S(C)(=O)=O)c(s3)C#N)c2cc1OC	inhibitor of IKK-epsilon		350	3.15839	0.64695	80.8011	92	1.1386
pazopanib	CN(c1ccc2c(C)n(C)nc2c1)c1ccnc(Nc2ccc(C)c(c2)S(N)(=O)=O)n1	inhibitor of VEGFRs, c-KIT, and PDGFRB		351	3.15938	0.648799	81.0313	92	1.13536
crizotinib:PLX-4032 (2:1 mol/mol)	C[C@@H](Oc1cc(cnc1N)-c1cnn(c1)C1CCNCC1)c1c(Cl)ccc(F)c1Cl.CCCS(=O)(=O)Nc1ccc(F)c(C(=O)c2c[nH]c3ncc(cc23)-c2ccc(Cl)cc2)c1F	inhibitor of c-MET and ALK;inhibitor of BRAF	benzophenonelike	352	3.16131	0.650647	81.2615	93	1.14445
BRD-K37390332	C[C@H](CO)N1C[C@H](C)[C@@H](CN(C)C(=O)Nc2cccc3ccccc23)Oc2ccc(NC(=O)c3ccncc3)cc2CC1=O	product of diversity oriented synthesis		353	3.16829	0.652495	81.4917	93	1.14122
BRD1812	Oc1ccc(C[C@@H]2N3[C@H](CN(Cc4cccc5ccccc45)C2=O)N(CCC3=O)C(=O)NCc2ccccc2)cc1	screening hit		354	3.16842	0.654344	81.7219	93	1.13801
tandutinib	COc1cc2c(ncnc2cc1OCCCN1CCCCC1)N1CCN(CC1)C(=O)Nc1ccc(OC(C)C)cc1	inhibitor of c-KIT and VEGFR3		355	3.17986	0.656192	81.9521	93	1.13481
selumetinib:UNC0638 (4:1 mol/mol)	Cn1cnc2c(F)c(Nc3ccc(Br)cc3Cl)c(cc12)C(=O)NOCCO.COc1cc2c(NC3CCN(CC3)C(C)C)nc(nc2cc1OCCCN1CCCC1)C1CCCCC1	inhibitor of MEK1 and MEK2;inhibitor of EHMT2 and GLP methyltransferase		356	3.18202	0.658041	82.1823	93	1.13163
SGX-523	Cn1cc(cn1)-c1ccc2nnc(Sc3ccc4ncccc4c3)n2n1	inhibitor of MET		357	3.18622	0.659889	82.4125	93	1.12847
BRD-K41597374	C[C@H](CO)N1C[C@H](C)[C@H](CN(C)C(=O)Nc2cc(F)ccc2F)Oc2cc(ccc2S1(=O)=O)C#CC1CCCC1	product of diversity oriented synthesis		358	3.18623	0.661738	82.6427	93	1.12533
KH-CB19	CCOC(=O)c1c(C(=CN)C#N)c2ccc(Cl)c(Cl)c2n1C	inhibitor of CDC2-like kinases 1 and 4	Michael acceptors4	359	3.18663	0.663586	82.8729	94	1.13427
NVP-BEZ235	Cn1c2cnc3ccc(cc3c2n(-c2ccc(cc2)C(C)(C)C#N)c1=O)-c1cnc2ccccc2c1	inhibitor of PI3K and mTOR kinase activity		360	3.20252	0.665434	83.1031	94	1.13112
SN-38	CCc1c2Cn3c(cc4c(COC(=O)C4(O)CC)c3=O)-c2nc2ccc(O)cc12	metabolite of irinotecan; inhibitor of topoisomerase I		361	3.20295	0.667283	83.3333	94	1.128
MK-2206	NC1(CCC1)c1ccc(cc1)-c1nc2ccn3c(n[nH]c3=O)c2cc1-c1ccccc1	inhibitor of AKT1		362	3.20409	0.669131	83.5635	94	1.12489
A-804598	C[C@H](\N=C(\NC#N)Nc1cccc2ncccc12)c1ccccc1	inhibitor of purinergic receptor P2X		363	3.20988	0.67098	83.7937	94	1.1218
ML334 diastereomer	OC(=O)[C@@H]1CCCC[C@@H]1C(=O)N1CCc2ccccc2[C@H]1CN1C(=O)c2ccccc2C1=O	inhibitor of KEAP1-NFE2L2 protein-protein interaction		364	3.21234	0.672828	84.0239	94	1.11873
BRD-K63431240	C[C@@H](CO)N1C[C@H](C)[C@@H](CN(C)C(=O)Nc2ccc3OCOc3c2)Oc2cc(ccc2S1(=O)=O)C#Cc1ccncc1	product of diversity oriented synthesis; screening hit		365	3.21504	0.674677	84.2541	94	1.11567
BRD-K50799972	COc1ccccc1-c1cccc(c1)-c1nc(cc2CN([C@@H](CCO)c12)[S@@](=O)C(C)(C)C)C(=O)NCc1ccncc1	product of diversity oriented synthesis		366	3.21915	0.676525	84.4843	94	1.11263
BRD-A94377914	CN1CCCCC1NC(=O)[C@H](CCCCCC(C)=O)C(=O)Nc1nc(cs1)-c1ccccc1	inhibitor of HDAC1, HDAC2, HDAC3, HDAC6, and HDAC8		367	3.22352	0.678373	84.7145	94	1.10961
crizotinib	C[C@@H](Oc1cc(cnc1N)-c1cnn(c1)C1CCNCC1)c1c(Cl)ccc(F)c1Cl	inhibitor of c-MET and ALK		368	3.22425	0.680222	84.9448	94	1.1066
FQI-1	CCOc1ccccc1C1CC(=O)Nc2cc3OCOc3cc12	inhibitor of LSF1-mediated transcription		369	3.22551	0.68207	85.175	94	1.10361
GSK1059615	O=C1NC(=O)\C(S1)=C\c1ccc2nccc(-c3ccncc3)c2c1	inhibitor of PI3K and mTOR kinase activity		370	3.22613	0.683919	85.4052	94	1.10064
BRD-K48477130	Cc1n[nH]c2NC3=C([C@@H](c12)c1ccccc1)C(=O)CC(C)(C)C3	screening hit		371	3.23043	0.685767	85.6354	94	1.09768
GW-843682X	COc1cc2ncn(-c3cc(OCc4ccccc4C(F)(F)F)c(s3)C(N)=O)c2cc1OC	inhibitor of PLK1 and PLK3		372	3.23498	0.687616	85.8656	94	1.09473
BRD-K07442505	CCOc1ccccc1N\N=C1C(=O)N(N=C\1C)c1nc(cs1)-c1ccccc1	stapled helical peptide activating BAX		373	3.23555	0.689464	86.0958	94	1.09181
BRD-K01737880	COc1ccc(NC(=O)Nc2ccc3O[C@@H](CN(C)Cc4ccc5OCOc5c4)[C@@H](C)CN([C@@H](C)CO)C(=O)c3c2)cc1	screening hit		374	3.23558	0.691312	86.326	94	1.0889
masitinib	CN1CCN(Cc2ccc(cc2)C(=O)Nc2ccc(C)c(Nc3nc(cs3)-c3cccnc3)c2)CC1	inhibitor of c-KIT, PDGFRA, and PDGFRB		375	3.24081	0.693161	86.5562	94	1.086
COL-3	NC(=O)C1C(=O)C[C@@H]2C[C@@H]3Cc4cccc(O)c4C(=O)C3C(=O)[C@]2(O)C1=O	analog of tetracycline		376	3.24452	0.695009	86.7864	94	1.08312
necrostatin-1	CN1C(=S)NC(Cc2c[nH]c3ccccc23)C1=O	inhibitor of receptor-interacting protein kinase 1; inhibitor of the necroptosis cell death pathway		377	3.24857	0.696858	87.0166	94	1.08025
BRD-K24690302	CN(C)CC1CN(C1)C(=O)Nc1cc(ccc1N)-c1ccc(F)cc1	inhibitor of HDAC1		378	3.25709	0.698706	87.2468	94	1.0774
PF-543	Cc1cc(CS(=O)(=O)c2ccccc2)cc(OCc2ccc(CN3CCC[C@@H]3CO)cc2)c1	inhibitor of sphingosine kinase-1		379	3.25862	0.700555	87.477	94	1.07457
CR-1-31B	CONC(=O)[C@H]1[C@@H](O)[C@@]2(O)c3c(O[C@]2([C@@H]1c1ccccc1)c1ccc(OC)cc1)cc(OC)cc3OC	silvestrol analog; inhibits translation by modulating the eIF4F complex		380	3.26072	0.702403	87.7072	94	1.07175
BRD9876	CC(C)(C)c1ccc2cc(C#N)c(cc2c1)C#N	screening hit		381	3.26132	0.704251	87.9374	94	1.06894
N9-isopropylolomoucine	CC(C)n1cnc2c(NCc3ccccc3)nc(NCCO)nc12	inhibitor of CDK1/cyclin B and CDK5/p35 complexes		382	3.26219	0.7061	88.1676	94	1.06615
sotrastaurin	CN1CCN(CC1)c1nc(C2=C(C(=O)NC2=O)c2c[nH]c3ccccc23)c2ccccc2n1	inhibitor of protein kinase C beta		383	3.26423	0.707948	88.3978	94	1.06337
Ko-143	COc1ccc2c3C[C@@H]4N([C@@H](CC(C)C)c3[nH]c2c1)C(=O)[C@H](CCC(=O)OC(C)(C)C)NC4=O	inhibitor of breast cancer resistance protein multidrug transporter (BCRP)		384	3.28082	0.709797	88.628	94	1.06061
oligomycin A	CCC1CCC2OC3(CC[C@@H](C)C(C[C@H](C)O)O3)[C@H](C)C(OC(=O)\C=C\[C@@H](C)[C@H](O)[C@@H](C)C(=O)[C@H](C)[C@@H](O)[C@H](C)C(=O)[C@@](C)(O)[C@H](O)[C@@H](C)C\C=C\C=C\1)[C@H]2C	inhibitor of mitochondrial ATP synthase		385	3.28488	0.711645	88.8582	94	1.05787
ZSTK474	FC(F)c1nc2ccccc2n1-c1nc(nc(n1)N1CCOCC1)N1CCOCC1	inhibitor of PI3K catalytic subunits beta, delta, and gamma		386	3.28521	0.713494	89.0884	94	1.05513
NSC30930	OC(=O)c1cc2cc(OCc3ccccc3)ccc2[nH]1	inhibitor of steroid 5-alpha reductase		387	3.28641	0.715342	89.3186	94	1.05241
VX-680	CN1CCN(CC1)c1cc(Nc2cc(C)[nH]n2)nc(Sc2ccc(NC(=O)C3CC3)cc2)n1	inhibitor of aurora kinases		388	3.28669	0.71719	89.5488	94	1.04971
SNX-2112	CC1(C)Cc2c(c(nn2-c2ccc(C(N)=O)c(N[C@H]3CC[C@H](O)CC3)c2)C(F)(F)F)C(=O)C1	inhibitor of HSP90alpha and HSP90beta		389	3.28826	0.719039	89.779	94	1.04702
erismodegib	C[C@H]1CN(C[C@@H](C)O1)c1ccc(NC(=O)c2cccc(-c3ccc(OC(F)(F)F)cc3)c2C)cn1	screening hit		390	3.29306	0.720887	90.0092	94	1.04434
SB-225002	Oc1cc(ccc1NC(=O)Nc1ccccc1Br)[N+]([O-])=O	inhibitor of chemokine receptor 2	nitroaromatic	391	3.29648	0.722736	90.2394	95	1.05276
tacrolimus	CO[C@@H]1C[C@@H](CC[C@H]1O)\C=C(/C)[C@H]1OC(=O)[C@@H]2CCCCN2C(=O)C(=O)[C@]2(O)O[C@@H]([C@H](C[C@H]2C)OC)[C@H](C[C@@H](C)C\C(C)=C\[C@@H](CC=C)C(=O)C[C@H](O)[C@H]1C)OC	inhibitor of calcineurin	1,2-dicarbonyl	392	3.29932	0.724584	90.4696	96	1.06113
darinaparsin	C[As](C)SC[C@H](NC(=O)CC[C@H](N)C(O)=O)C(=O)NCC(O)=O	inducer of ROS; inhibitor of microtubule assembly	non-standard atoms	393	3.3018	0.726433	90.6998	97	1.06946
selumetinib:tretinoin (2:1 mol/mol)	CC(=C/CO)\C=C\C=C(C)\C=C\C1=C(C)CCCC1(C)C.Cn1cnc2c(F)c(Nc3ccc(Br)cc3Cl)c(cc12)C(=O)NOCCO	inhibitor of MEK1 and MEK2;agonist of retinoid acid receptors	highly conjugated, triene	394	3.30254	0.728281	90.93	98	1.07775
selumetinib:vorinostat (8:1 mol/mol)	ONC(=O)CCCCCCC(=O)Nc1ccccc1.Cn1cnc2c(F)c(Nc3ccc(Br)cc3Cl)c(cc12)C(=O)NOCCO	inhibitor of MEK1 and MEK2;inhibitor of HDAC1, HDAC2, HDAC3, HDAC6, and HDAC8		395	3.30388	0.730129	91.1602	98	1.07503
BRD-K20514654	CC[C@H](C)[C@H](NC(=O)[C@H](CCCNC(N)=N)NC(=O)[C@H](CCCNC(N)=N)NC(=O)CCNC(C)=O)C(=O)N[C@@H](CCC(N)=O)C(=O)N[C@@H](CCSC)C(=O)N[C@@H](CC(C)C)C(=O)N[C@@H](CC(C)C)C(=O)N[C@@H](CCC(O)=O)C(=O)N[C@@H](C)C(=O)N[C@@H](C)C(=O)N[C@@H](CC(N)=O)C(=O)N[C@@H](CCCNC(N)=N)C(=O)N[C@]1(C)CCC\C=C/CCC[C@@](C)(NC(=O)[C@H](CCCNC(N)=N)NC(=O)[C@H](CCCNC(N)=N)NC(=O)[C@H](CCC(O)=O)NC1=O)C(=O)N[C@@H](CCCNC(N)=N)C(N)=O	stapled helical peptide		396	3.30821	0.731978	91.3904	98	1.07232
valdecoxib	Cc1onc(c1-c1ccc(cc1)S(N)(=O)=O)-c1ccccc1	inhibitor of cyclooxygenase-2 (COX2)		397	3.30946	0.733826	91.6206	98	1.06963
KU-55933	O=c1cc(oc(c1)-c1cccc2Sc3ccccc3Sc12)N1CCOCC1	inhibitor of ataxia telangiectasia mutated (ATM)		398	3.32811	0.735675	91.8508	98	1.06695
KX2-391	O=C(Cc1ccc(cn1)-c1ccc(OCCN2CCOCC2)cc1)NCc1ccccc1	peptide mimetic; inhibitor of SRC activity in cells		399	3.33465	0.737523	92.081	98	1.06428
PRL-3 inhibitor I	Brc1ccc(OCc2ccccc2Br)c(\C=C2\SC(=S)NC2=O)c1	inhibitor of phosphatase of regenerating liver-3 (PRL3)		400	3.33696	0.739372	92.3112	98	1.06163
AZ-3146	COc1cc(OC2CCN(C)CC2)ccc1Nc1ncc2n(C)c(=O)n(C3CCCC3)c2n1	inhibitor of TTK protein kinase		401	3.36616	0.74122	92.5414	98	1.05899
BRD-K27188169	CC(C)C[C@H](NC(=O)[C@H](C)NC(=O)[C@H](CCCCN)NC(=O)[C@H](CCCNC(N)=N)NC(C)=O)C(=O)N[C@@H](CCC(O)=O)C(=O)N[C@@H]([C@@H](C)O)C(=O)N[C@@H](CC(C)C)C(=O)N[C@@H](CCCNC(N)=N)C(=O)N[C@@H](CCCNC(N)=N)C(=O)N[C@@H](C(C)C)C(=O)NCC(=O)N[C@@H](CC(O)=O)C(=O)NCC(=O)N[C@@H](C(C)C)C(=O)N[C@@]1(C)CCC\C=C/CCC[C@](C)(NC(=O)[C@H](Cc2cnc[nH]2)NC(=O)[C@H](CC(N)=O)NC(=O)[C@H](CCCNC(N)=N)NC1=O)C(=O)N[C@@H]([C@@H](C)O)C(=O)N…	stapled helical peptide		402	3.36785	0.743068	92.7716	98	1.05636
GSK-3 inhibitor IX	O\N=C1/C(Nc2ccccc12)=C1/C(=O)Nc2cc(Br)ccc12	inhibitor of JAK/STAT signaling		403	3.3734	0.744917	93.0018	98	1.05374
BRD-K97651142	CN(CCc1cc(Br)c(OCCCNc2ncnc3n(C)cnc23)c(Br)c1)C(=O)c1ccc(C)cc1	aphrocallistin derivative		404	3.37357	0.746765	93.232	98	1.05114
O-6-benzylguanine	Nc1nc(OCc2ccccc2)c2[nH]cnc2n1	inhibitor of O(6)-alkylguanine DNA alkyltransferases		405	3.37758	0.748614	93.4622	98	1.04855
MK-0752	OC(=O)CC[C@H]1CC[C@@](CC1)(c1cc(F)ccc1F)S(=O)(=O)c1ccc(Cl)cc1	inhibitor of gamma-secretase		406	3.37771	0.750462	93.6924	98	1.04598
BRD-K35604418	Cc1cs\c(=N/C2CCCCC2)n1\N=C\c1ccc(O)c(O)c1O	inhibitor of MCL1		407	3.37847	0.752311	93.9227	98	1.04341
zebularine	OC[C@H]1O[C@H](C(O)[C@H]1O)n1cccnc1=O	inhibitor of DNA methyltransferases		408	3.37972	0.754159	94.1529	98	1.04086
BRD-K27188169:navitoclax (2:1 mol/mol)	CC1(C)CCC(=C(CN2CCN(CC2)c2ccc(cc2)C(=O)NS(=O)(=O)c2ccc(N[C@H](CCN3CCOCC3)CSc3ccccc3)c(c2)S(=O)(=O)C(F)(F)F)C1)c1ccc(Cl)cc1.CC(C)C[C@H](NC(=O)[C@H](C)NC(=O)[C@H](CCCCN)NC(=O)[C@H](CCCNC(N)=N)NC(C)=O)C(=O)N[C@@H](CCC(O)=O)C(=O)N[C@@H]([C@@H](C)O)C(=O)N[C@@H](CC(C)C)C(=O)N[C@@H](CCCNC(N)=N)C(=O)N[C@@H](CCCNC(N)=N)C(=O)N[C@@H](C(C)C)C(=O)NCC(=O)N[C@@H](CC(O)=O)C(=O)NCC(=O)N[C@@H](C(C)C)C(=O)N[C@@]1(C…	stapled helical peptide;inhibitor of BCL2, BCL-xL, and BCL-W		409	3.38274	0.756007	94.3831	98	1.03832
etoposide	COc1cc(cc(OC)c1O)[C@H]1[C@@H]2[C@H](COC2=O)[C@H](O[C@@H]2O[C@@H]3CO[C@@H](C)O[C@H]3[C@H](O)[C@H]2O)c2cc3OCOc3cc12	inhibitor of topoisomerase II		410	3.38861	0.757856	94.6133	98	1.0358
NVP-BSK805	Fc1cc(cc(F)c1CN1CCOCC1)-c1cccc2ncc(nc12)-c1cnn(c1)C1CCNCC1	inhibitor of Janus kinase 2		411	3.39004	0.759704	94.8435	98	1.03328
BRD-K04800985	C[C@@H](CO)N1C[C@@H](C)[C@@H](CN(C)CC2CCCCC2)Oc2ccc(NC(=O)Nc3c(C)noc3C)cc2C1=O	product of diversity oriented synthesis		412	3.3914	0.761553	95.0737	98	1.03078
pifithrin-alpha	Cc1ccc(cc1)C(=O)Cn1c2CCCCc2sc1=N	inhibitor of p53-dependent signaling		413	3.39373	0.763401	95.3039	98	1.02829
BIBR-1532	C\C(=C/C(=O)Nc1ccccc1C(O)=O)c1ccc2ccccc2c1	inhibitor of telomerase reverse transcriptase	Michael acceptors2	414	3.39462	0.76525	95.5341	99	1.03628
KU-0063794	COc1ccc(cc1CO)-c1ccc2c(nc(nc2n1)N1C[C@H](C)O[C@H](C)C1)N1CCOCC1	inhibitor of mTOR		415	3.39648	0.767098	95.7643	99	1.03379
pandacostat	ONC(=O)\C=C\c1ccc(cc1)C(=O)N\N=C\c1ccc(O)c(O)c1O	inhibitor of HDAC1, HDAC2, HDAC3, HDAC6, and HDAC8	Michael acceptors2	416	3.40186	0.768946	95.9945	100	1.04173
AZD1480	C[C@H](Nc1ncc(Cl)c(Nc2cc(C)[nH]n2)n1)c1ncc(F)cn1	inhibitor of Janus kinases 1 and 2		417	3.40317	0.770795	96.2247	100	1.03923
3-Cl-AHPC	OC(=O)\C=C\c1ccc(c(Cl)c1)-c1ccc(O)c(c1)C12C[C@H]3C[C@H](C[C@H](C3)C1)C2	binder of nuclear receptor SHP	Michael acceptors2	418	3.40545	0.772643	96.4549	101	1.04712
erlotinib:PLX-4032 (2:1 mol/mol)	COCCOc1cc2ncnc(Nc3cccc(c3)C#C)c2cc1OCCOC.CCCS(=O)(=O)Nc1ccc(F)c(C(=O)c2c[nH]c3ncc(cc23)-c2ccc(Cl)cc2)c1F	inhibitor of EGFR and HER2;inhibitor of BRAF	benzophenonelike	419	3.40882	0.774492	96.6851	102	1.05497
BRD8958	CC1=NN(C(=O)C\1=C\c1ccc(o1)-c1cc(C)c(C)cc1[N+]([O-])=O)c1ccc(cc1)C(O)=O	inhibitor of E1A binding protein p300	nitroaromatic	420	3.40956	0.77634	96.9153	103	1.06278
selumetinib	Cn1cnc2c(F)c(Nc3ccc(Br)cc3Cl)c(cc12)C(=O)NOCCO	inhibitor of MEK1 and MEK2		421	3.41113	0.778189	97.1455	103	1.06027
StemRegenin 1	CC(C)n1cnc2c(NCCc3ccc(O)cc3)nc(nc12)-c1csc2ccccc12	inhibitor of aryl hydrocarbon receptor		422	3.41157	0.780037	97.3757	103	1.05776
BMS-536924	Cc1cc(cc2[nH]c(nc12)-c1c(NC[C@@H](O)c2cccc(Cl)c2)cc[nH]c1=O)N1CCOCC1	inhibitor of insulin-like growth factor 1 receptor (IGF1R) and insulin receptor (INSR)		423	3.41302	0.781885	97.6059	103	1.05526
tanespimycin:gemcitabine (1:1 mol/mol)	Nc1ccn([C@@H]2O[C@H](CO)[C@@H](O)C2(F)F)c(=O)n1.CO[C@H]1C[C@H](C)CC2=C(NCC=C)C(=O)C=C(NC(=O)\C(C)=C\C=C/[C@H](OC)[C@@H](OC(N)=O)\C(C)=C\[C@H](C)[C@H]1O)C2=O	inhibitor of HSP90;inhibitor of DNA replication; inhibitor of ribonucleotide reductase, thymidylate synthetase, and cytidine monophosphate (UMP-CMP) kinase	quinone	424	3.41345	0.783734	97.8361	104	1.063
brefeldin A	CC1CCC\C=C/C2CC(O)CC2C(O)\C=C/C(=O)O1	modulator of ADP-ribosylation factor 1; inhibitor of protein translocation from ER to Golgi		425	3.41414	0.785582	98.0663	104	1.06051
CHM-1	Fc1ccccc1-c1cc(=O)c2cc3OCOc3cc2[nH]1	inhibitor of tubulin polymerization		426	3.41512	0.787431	98.2965	104	1.05802
rigosertib	COc1cc(OC)c(\C=C\S(=O)(=O)Cc2ccc(OC)c(NCC(O)=O)c2)c(OC)c1	inhibitor of polo-like kinase 1; inhibitor of PI3K catalytic subunits alpha and beta	Michael acceptors2	427	3.41632	0.789279	98.5267	105	1.0657
pevonedistat	NS(=O)(=O)OC[C@@H]1C[C@H](C[C@@H]1O)n1ccc2c(N[C@H]3CCc4ccccc34)ncnc12	inhibitor of Nedd-8 activating enzyme		428	3.4165	0.791128	98.7569	105	1.06322
AZD7762	NC(=O)Nc1cc(sc1C(=O)N[C@H]1CCCNC1)-c1cccc(F)c1	inhibitor of checkpoint kinases 1 and 2		429	3.42039	0.792976	98.9871	105	1.06074
SB-743921	CC(C)[C@H](N(CCCN)C(=O)c1ccc(C)cc1)c1oc2cc(Cl)ccc2c(=O)c1Cc1ccccc1	inhibitor of kinesin 11		430	3.4295	0.794824	99.2173	105	1.05828
serdemetan	C(Cc1c[nH]c2ccccc12)Nc1cccc(Nc2ccncc2)c1	inhibitor of MDM2		431	3.43407	0.796673	99.4475	105	1.05583
BRD-K02251932	C[C@H](CO)N1C[C@H](C)[C@H](CN(C)C(=O)NC2CCCCC2)Oc2c(NS(=O)(=O)c3ccc(F)cc3)cccc2C1=O	product of diversity oriented synthesis		432	3.43605	0.798521	99.6777	105	1.05339
AT-406	CNC(C)C(=O)NC1CN(CCC2CCC(N2C1=O)C(=O)NC(c3ccccc3)c4ccccc4)C(=O)CC(C)C	SMAC mimetic; inhibitor of inhibitor of apoptosis proteins (IAPs)		433	3.446	0.80037	99.9079	105	1.05097
Platin	N[Pt](N)(Cl)Cl	DNA alkylator; organoplatinum reagent	non-standard atoms	434	3.44656	0.802218	100.138	106	1.05854
ML083	COc1ccc(cc1)S(=O)(=O)N1CCN(CC1)S(=O)(=O)c1ccc2OCCOc2c1	activator of muscle pyruvate kinase		435	3.45055	0.804067	100.368	106	1.05611
FQI-2	CCOc1ccccc1-c1cc(=O)[nH]c2cc3OCOc3cc12	inhibitor of LSF1-mediated transcription		436	3.4519	0.805915	100.599	106	1.05369
salermide:PLX-4032 (12:1 mol/mol)	CC(C(=O)Nc1cccc(c1)\N=C\c1c(O)ccc2ccccc12)c1ccccc1.CCCS(=O)(=O)Nc1ccc(F)c(C(=O)c2c[nH]c3ncc(cc23)-c2ccc(Cl)cc2)c1F	inhibitor of sirtuin 1 and sirtuin 2;inhibitor of BRAF	benzophenonelike	437	3.45536	0.807763	100.829	107	1.06121
triazolothiadiazine	COc1ccc(OC)c(c1)-c1nnc2SCC(=Nn12)c1ccc(OC)c(OC)c1	inhibitor of phosphdiesterase 4A/B/D		438	3.45539	0.809612	101.059	107	1.05879
erlotinib	COCCOc1cc2ncnc(Nc3cccc(c3)C#C)c2cc1OCCOC	inhibitor of EGFR and HER2		439	3.45963	0.81146	101.289	107	1.05638
BRD1835	C[C@@H](CO)N1C[C@H](C)[C@@H](CN(C)Cc2ccc(cc2)C(O)=O)Oc2cc(ccc2S1(=O)=O)C#CCC1CCCC1	product of diversity oriented synthesis; screening hit		440	3.46112	0.813309	101.519	107	1.05399
paclitaxel	CC(=O)O[C@@H]1C2=C(C)[C@H](C[C@@](O)([C@@H](OC(=O)c3ccccc3)C3[C@@]4(CO[C@@H]4C[C@H](O)[C@@]3(C)C1=O)OC(C)=O)C2(C)C)OC(=O)[C@H](O)[C@@H](NC(=O)c1ccccc1)c1ccccc1	inhibitor of microtubule assembly		441	3.46357	0.815157	101.75	107	1.0516
chlorambucil	OC(=O)CCCc1ccc(cc1)N(CCCl)CCCl	DNA alkylator	Alkylator	442	3.46461	0.817006	101.98	108	1.05903
UNC0638:navitoclax (1:1 mol/mol)	COc1cc2c(NC3CCN(CC3)C(C)C)nc(nc2cc1OCCCN1CCCC1)C1CCCCC1.CC1(C)CCC(=C(CN2CCN(CC2)c2ccc(cc2)C(=O)NS(=O)(=O)c2ccc(N[C@H](CCN3CCOCC3)CSc3ccccc3)c(c2)S(=O)(=O)C(F)(F)F)C1)c1ccc(Cl)cc1	inhibitor of EHMT2 and GLP methyltransferase;inhibitor of BCL2, BCL-xL, and BCL-W		443	3.47229	0.818854	102.21	108	1.05665
decitabine:navitoclax (2:1 mol/mol)	Nc1ncn([C@H]2C[C@H](O)[C@@H](CO)O2)c(=O)n1.CC1(C)CCC(=C(CN2CCN(CC2)c2ccc(cc2)C(=O)NS(=O)(=O)c2ccc(N[C@H](CCN3CCOCC3)CSc3ccccc3)c(c2)S(=O)(=O)C(F)(F)F)C1)c1ccc(Cl)cc1	inhibitor of DNA methyltransferase;inhibitor of BCL2, BCL-xL, and BCL-W		444	3.4798	0.820702	102.44	108	1.05427
navitoclax	CC1(C)CCC(=C(CN2CCN(CC2)c2ccc(cc2)C(=O)NS(=O)(=O)c2ccc(N[C@H](CCN3CCOCC3)CSc3ccccc3)c(c2)S(=O)(=O)C(F)(F)F)C1)c1ccc(Cl)cc1	inhibitor of BCL2, BCL-xL, and BCL-W		445	3.4805	0.822551	102.67	108	1.05191
momelotinib	O=C(NCC#N)c1ccc(cc1)-c1ccnc(Nc2ccc(cc2)N2CCOCC2)n1	inhibitor of Janus kinases 1 and 2		446	3.48056	0.824399	102.901	108	1.04956
KW-2449	O=C(N1CCNCC1)c1ccc(cc1)\C=C\c1n[nH]c2ccccc12	inhibitor of FLT3 and AURKA		447	3.48802	0.826248	103.131	108	1.04721
tamatinib	COc1cc(Nc2ncc(F)c(Nc3ccc4OC(C)(C)C(=O)Nc4n3)n2)cc(OC)c1OC	inhibitor of spleen tyrosine kinase		448	3.50201	0.828096	103.361	108	1.04488
BRD-K70511574	COc1ccc(cc1)S(=O)(=O)N(C(=O)C)c2ccccc2C=Cc3cc[n+]([O-])cc3	inhibitor of polo-like kinase 1 (PLK1)		449	3.50357	0.829945	103.591	108	1.04256
ruxolitinib	N#CC[C@H](C1CCCC1)n1cc(cn1)-c1ncnc2[nH]ccc12	inhibitor of Janus kinases 1 and 2		450	3.50579	0.831793	103.821	108	1.04025
RAF265	Cn1c(Nc2ccc(cc2)C(F)(F)F)nc2cc(Oc3ccnc(c3)-c3ncc([nH]3)C(F)(F)F)ccc12	ihibitor of VEGFR2 and BRAF		451	3.51063	0.833641	104.052	108	1.03795
AZD7545	CN(C)C(=O)c1ccc(cc1)S(=O)(=O)c1ccc(NC(=O)[C@@](C)(O)C(F)(F)F)c(Cl)c1	inhibitor of pyruvate dehydrogenase kinase 2		452	3.5136	0.83549	104.282	108	1.03566
docetaxel:tanespimycin (2:1 mol/mol)	CO[C@H]1C[C@H](C)CC2=C(NCC=C)C(=O)C=C(NC(=O)\C(C)=C\C=C/[C@H](OC)[C@@H](OC(N)=O)\C(C)=C\[C@H](C)[C@H]1O)C2=O.CC(=O)O[C@@]12CO[C@@H]1C[C@H](O)[C@]1(C)C2[C@H](OC(=O)c2ccccc2)[C@]2(O)C[C@H](OC(=O)[C@H](O)[C@@H](NC(=O)OC(C)(C)C)c3ccccc3)C(C)=C([C@@H](O)C1=O)C2(C)C	inhibitor of microtubule assembly;inhibitor of HSP90	quinone	453	3.51788	0.837338	104.512	109	1.04294
Mdivi-1	COc1cc(c(Cl)cc1Cl)-n1c(=S)[nH]c2ccccc2c1=O	inhibitor of dynamin 1; inhibitor of mitrochondrial division inhibitor		454	3.52339	0.839187	104.742	109	1.04065
MI-2	CCCc1cc2c(ncnc2s1)N1CCN(CC1)C1=NCC(C)(C)S1	binder of menin; inhibitor of menin-MLL fusion protein		455	3.53461	0.841035	104.972	109	1.03837
VAF-347	FC(F)(F)c1ccc(Nc2nccc(n2)-c2cccc(Cl)c2)cc1	inhibitor of aryl hydrocarbon receptor		456	3.53918	0.842884	105.203	109	1.0361
SCH-79797	CC(C)c1ccc(Cn2ccc3c2ccc2nc(NC4CC4)nc(N)c32)cc1	antagonist of proteinase-activated receptor 1 (PAR1)		457	3.55006	0.844732	105.433	109	1.03383
CD-1530	OC(=O)c1ccc(cc1)-c1ccc2cc(c(O)cc2c1)C12CC3CC(CC(C3)C1)C2	agonist of retinoic acid receptor gamma		458	3.55105	0.84658	105.663	109	1.03158
tretinoin:navitoclax (4:1 mol/mol)	CC(=C/CO)\C=C\C=C(C)\C=C\C1=C(C)CCCC1(C)C.CC1(C)CCC(=C(CN2CCN(CC2)c2ccc(cc2)C(=O)NS(=O)(=O)c2ccc(N[C@H](CCN3CCOCC3)CSc3ccccc3)c(c2)S(=O)(=O)C(F)(F)F)C1)c1ccc(Cl)cc1	agonist of retinoid acid receptors;inhibitor of BCL2, BCL-xL, and BCL-W	highly conjugated, triene	459	3.55353	0.848429	105.893	110	1.03878
tretinoin:carboplatin (2:1 mol/mol)	O=C1O[Pt]OC(=O)C11CCC1.CC(\C=C\C=C(C)\C=C\C1=C(C)CCCC1(C)C)=C/CO	agonist of retinoid acid receptors;inducer of DNA damage	highly conjugated, triene, non-standard atoms	460	3.55412	0.850277	106.123	111	1.04595
mitomycin	CO[C@]12[C@H]3N[C@H]3CN1C1=C([C@H]2COC(N)=O)C(=O)C(N)=C(C)C1=O	DNA crosslinker	CNC@1, quinone	461	3.55492	0.852126	106.354	112	1.05309
betulinic acid	CC(=C)[C@@H]1CC[C@@]2(CC[C@]3(C)[C@H](CC[C@@H]4[C@@]5(C)CC[C@H](O)C(C)(C)[C@@H]5CC[C@@]34C)[C@@H]12)C(O)=O	natural product; inhibitor of specificity protein 1 transcription factor in cells		462	3.55555	0.853974	106.584	112	1.05082
tacedinaline	CC(=O)Nc1ccc(cc1)C(=O)Nc1ccccc1N	inhibitor of HDAC1, HDAC2, HDAC3, HDAC6, and HDAC8		463	3.57684	0.855823	106.814	112	1.04855
BRD-K09344309	C[C@H](CO)N1C[C@@H](C)[C@H](CN(C)Cc2ccc3OCOc3c2)Oc2c(NC(=O)c3ccncc3)cccc2C1=O	screening hit		464	3.58558	0.857671	107.044	112	1.0463
necrostatin-7	Fc1ccc(cc1)-c1n[nH]cc1C=C1SC(=N)N(C1=O)c1nccs1	inhibitor of necroptosis		465	3.58586	0.859519	107.274	112	1.04405
AZD8055	COc1ccc(cc1CO)-c1ccc2c(nc(nc2n1)N1CCOC[C@@H]1C)N1CCOC[C@@H]1C	inhibitor of mTOR		466	3.58654	0.861368	107.505	112	1.04182
BRD-K28456706	Cc1c(oc2ccc3ccccc3c12)[N+]([O-])=O	inhibitor of hepatocyte nuclear factor 4 alpha	nitroaromatic	467	3.5866	0.863216	107.735	113	1.04887
navitoclax:gemcitabine (1:1 mol/mol)	Nc1ccn([C@@H]2O[C@H](CO)[C@@H](O)C2(F)F)c(=O)n1.CC1(C)CCC(=C(CN2CCN(CC2)c2ccc(cc2)C(=O)NS(=O)(=O)c2ccc(N[C@H](CCN3CCOCC3)CSc3ccccc3)c(c2)S(=O)(=O)C(F)(F)F)C1)c1ccc(Cl)cc1	inhibitor of BCL2, BCL-xL, and BCL-W;inhibitor of DNA replication; inhibitor of ribonucleotide reductase, thymidylate synthetase, and cytidine monophosphate (UMP-CMP) kinase		468	3.58971	0.865065	107.965	113	1.04664
cytarabine hydrochloride	Nc1ccn([C@@H]2O[C@H](CO)[C@@H](O)[C@@H]2O)c(=O)n1	inducer of DNA damage		469	3.5927	0.866913	108.195	113	1.04441
BMS-345541	Cc1cnc2c(NCCN)nc3ccc(C)cc3n12	inhibitor of IKK-2		470	3.59739	0.868762	108.425	113	1.04219
BRD-K99006945	CCN(CC)c1ccc(cc1)C1=NNC(=O)C[C@H]1C	screening hit		471	3.60863	0.87061	108.656	113	1.03998
BMS-270394	CC1(C)CCC(C)(C)c2cc(ccc12)[C@@H](O)C(=O)Nc1ccc(cc1F)C(O)=O	antagonist of retinoic acid receptor gamma		472	3.60956	0.872458	108.886	113	1.03778
ciclosporin	CCC1NC(=O)C([C@H](O)[C@H](C)C\C=C\C)N(C)C(=O)C(C(C)C)N(C)C(=O)C(CC(C)C)N(C)C(=O)C(CC(C)C)N(C)C(=O)[C@@H](C)NC(=O)C(C)NC(=O)C(CC(C)C)N(C)C(=O)C(NC(=O)C(CC(C)C)N(C)C(=O)CN(C)C1=O)C(C)C	inhibitor of calcineurin by binding to cyclophilin D		473	3.63456	0.874307	109.116	113	1.03559
istradefylline	CCn1c2nc(\C=C\c3ccc(OC)c(OC)c3)n(C)c2c(=O)n(CC)c1=O	antagonist of the adenosine A2A receptor		474	3.63505	0.876155	109.346	113	1.03341
SU11274	CN(c1cccc(Cl)c1)S(=O)(=O)c1ccc2NC(=O)\C(=C/c3[nH]c(C)c(C(=O)N4CCN(C)CC4)c3C)c2c1	inhibitor of MET		475	3.64434	0.878004	109.576	113	1.03124
BRD-K79669418	CC(C)C[C@@H]1NC(=O)[C@H](CCCNC(N)=N)NC(=O)[C@H](Cc2c[nH]c3ccccc23)NC(=O)[C@H](CC(C)C)NC(=O)[C@H](CC(N)=O)NC(=O)[C@@](C)(CCCCCC\C=C/CCC[C@](C)(NC(=O)[C@H](CC(C)C)NC1=O)C(=O)N[C@@H](CCC(N)=O)C(=O)N[C@@H](CC(N)=O)C(N)=O)NC(=O)[C@H](Cc1ccccc1)NC(=O)[C@@H](NC(=O)[C@H](CCC(N)=O)NC(=O)[C@H](CCC(N)=O)NC(=O)[C@H](CO)NC(=O)[C@H](CCC(N)=O)NC(C)=O)[C@@H](C)O	inhibitor of MDM4-p53 interaction		476	3.64494	0.879852	109.807	113	1.02908
NVP-ADW742	Nc1ncnc2n(cc(-c3cccc(OCc4ccccc4)c3)c12)[C@H]1C[C@H](CN2CCCC2)C1	inhibitor of insulin-like growth factor 1 receptor		477	3.64731	0.881701	110.037	113	1.02693
compound 1B	CCN(CC)c1ccc(cc1[N+]([O-])=O)C1=NNC(=O)CC1C	screening hit	nitroaromatic	478	3.65152	0.883549	110.267	114	1.03385
clofarabine	Nc1nc(Cl)nc2n(cnc12)[C@@H]1O[C@H](CO)[C@@H](O)[C@@H]1F	inducer of DNA damage	betahaloether	479	3.66773	0.885397	110.497	115	1.04075
PF-4800567 hydrochloride	Nc1ncnc2n(nc(COc3cccc(Cl)c3)c12)C1CCOCC1	inhibitor of casein kinase isoforms delta and epsilon		480	3.66877	0.887246	110.727	115	1.03859
BRD-K80183349	CC(=O)N1CCC(CC1)C(=O)Nc1cc(ccc1N)-c1cccs1	inhibitor of HDAC1 and HDAC2		481	3.67294	0.889094	110.958	115	1.03643
phloretin	Oc1ccc(CCC(=O)c2c(O)cc(O)cc2O)cc1	natural product; inhibitor of glucose uptake		482	3.67543	0.890943	111.188	115	1.03429
JW-480	CC(C)c1ccccc1OC(=O)NCCc1ccc2ccccc2c1	inhibitor of serine hydrolase enzyme NCEH		483	3.67809	0.892791	111.418	115	1.03215
nilotinib	Cc1cn(cn1)-c1cc(NC(=O)c2ccc(C)c(Nc3nccc(n3)-c3cccnc3)c2)cc(c1)C(F)(F)F	inhibitor of ABL1, BCR, and c-KIT		484	3.69449	0.89464	111.648	115	1.03002
tanespimycin	CO[C@H]1C[C@H](C)CC2=C(NCC=C)C(=O)C=C(NC(=O)\C(C)=C\C=C/[C@H](OC)[C@@H](OC(N)=O)\C(C)=C\[C@H](C)[C@H]1O)C2=O	inhibitor of HSP90	quinone	485	3.6978	0.896488	111.878	116	1.03684
sildenafil	CCCc1nn(C)c2C(=O)NC(=Nc12)c3cc(ccc3OCC)S(=O)(=O)N4CCN(C)CC4	inhibitor of phosphodiesterase 5A		486	3.71283	0.898336	112.109	116	1.03471
HC-067047	Cc1c(cc(-c2ccccc2)n1CCCN1CCOCC1)C(=O)Nc1cccc(c1)C(F)(F)F	inhibitor of cation channel TRPV4		487	3.71632	0.900185	112.339	116	1.03259
LE-135	CN1c2cc3c(cc2N=C(c2ccc(cc2)C(O)=O)c2ccccc12)C(C)(C)CCC3(C)C	antagonist of retinoic acid receptor beta		488	3.73634	0.902033	112.569	116	1.03048
TPCA-1	NC(=O)Nc1sc(cc1C(N)=O)-c1ccc(F)cc1	inhibitor of IKK-2		489	3.74219	0.903882	112.799	116	1.02838
Ch-55	CC(C)(C)c1cc(cc(c1)C(C)(C)C)C(=O)\C=C\c1ccc(cc1)C(O)=O	agonist of retinoid acid receptors	Michael acceptors2, Michael acceptors3	490	3.75193	0.90573	113.029	117	1.03513
CID-5951923	CN(C1CCS(=O)(=O)C1)C(=O)COC(=O)\C=C\c1cccc(c1)[N+]([O-])=O	modulator of KLF5 expression	Michael acceptors2, nitroaromatic	491	3.752	0.907579	113.26	118	1.04185
SNS-032	CC(C)(C)c1cnc(CSc2cnc(NC(=O)C3CCNCC3)s2)o1	inhibitor of cyclin-dependent kinases		492	3.75498	0.909427	113.49	118	1.03974
BRD-K16130065	CC[C@H](C)[C@H](NC(C)=O)C(=O)N[C@@H](Cc1c[nH]c2ccccc12)C(=O)N[C@@H]([C@@H](C)CC)C(=O)N[C@@H](C)C(=O)N[C@@H](CCC(N)=O)C(=O)N[C@@H](CCC(O)=O)C(=O)N[C@@H](CC(C)C)C(=O)N[C@@H](CC(O)=O)C(=O)N[C@@]1(C)CCC\C=C/CCC[C@](C)(NC(=O)[C@H](CC(O)=O)NC(=O)CNC(=O)[C@@H](NC1=O)[C@@H](C)CC)C(=O)N[C@@H](Cc1ccccc1)C(=O)N[C@@H](CC(N)=O)C(=O)N[C@@H](C)C(=O)N[C@@H](Cc1ccc(O)cc1)C(=O)N[C@@H](Cc1ccc(O)cc1)C(=O)N[C@@H](C)C…	stapled helical peptide		493	3.77144	0.911275	113.72	118	1.03764
RITA	OCc1ccc(s1)-c1ccc(o1)-c1ccc(CO)s1	inhibitor of p53-MDM2 interaction		494	3.77518	0.913124	113.95	118	1.03554
GDC-0941	CS(=O)(=O)N1CCN(Cc2cc3nc(nc(N4CCOCC4)c3s2)-c2cccc3[nH]ncc23)CC1	inhibitor of PI3K kinase activity		495	3.77676	0.914972	114.18	118	1.03345
GSK4112	CC(C)(C)OC(=O)CN(Cc1ccc(s1)[N+]([O-])=O)Cc1ccc(Cl)cc1	antagonist of Rev-ErbAalpha	nitroaromatic	496	3.78788	0.916821	114.411	119	1.04011
BRD4132	CC(C)N1C(=O)S\C(=C\c2ccc(Sc3nc4ccccc4[nH]3)o2)C1=O	screening hit		497	3.80108	0.918669	114.641	119	1.03802
ABT-199	CC1(C)CCC(CN2CCN(CC2)c2ccc(C(=O)NS(=O)(=O)c3ccc(NCC4CCOCC4)c(c3)[N+]([O-])=O)c(Oc3cnc4[nH]ccc4c3)c2)=C(C1)c1ccc(Cl)cc1	inhibitor of BCL2	nitroaromatic	498	3.80154	0.920518	114.871	120	1.04465
pyrazolanthrone	O=C1c2ccccc2-c2n[nH]c3cccc1c23	inhibitor of Jun N-terminal kinase (JNK) 1/2/3	benzophenonelike	499	3.80709	0.922366	115.101	121	1.05125
LY-2157299	Cc1cccc(n1)-c1nn2CCCc2c1-c1ccnc2ccc(cc12)C(N)=O	inhibitor of the transforming growth factor beta type 1 receptor		500	3.80913	0.924214	115.331	121	1.04915
neuronal differentiation inducer III	O=C(NC1CC1)c1cc(on1)-c1cccs1	induction of rat HCN cell differentiation as judged by induction of neuronal reporter neuroD activity		501	3.83785	0.926063	115.562	121	1.04706
AM-580	CC1(C)CCC(C)(C)c2cc(ccc12)C(=O)Nc1ccc(cc1)C(O)=O	agonist of retinoic acid receptor alpha		502	3.84258	0.927911	115.792	121	1.04498
BRD-K58730230	CC(C)C[C@H](NC(=O)[C@H](C)NC(=O)[C@H](CCCCN)NC(=O)[C@H](CCCNC(N)=N)NC(C)=O)C(=O)N[C@@H](CCC(O)=O)C(=O)N[C@@H]([C@@H](C)O)C(=O)N[C@@H](CC(C)C)C(=O)N[C@@H](CCCNC(N)=N)C(=O)N[C@@H](CCCNC(N)=N)C(=O)N[C@@H](C(C)C)C(=O)NCC(=O)N[C@@H](CC(O)=O)C(=O)N[C@@H](CCC(O)=O)C(=O)N[C@@H](C(C)C)C(=O)N[C@@]1(C)CCC\C=C/CCC[C@](C)(NC(=O)[C@H](Cc2cnc[nH]2)NC(=O)[C@H](CC(N)=O)NC(=O)[C@H](CCCNC(N)=N)NC1=O)C(=O)N[C@@H]([C…	stapled helical peptide		503	3.8704	0.92976	116.022	121	1.0429
procarbazine	CNNCc1ccc(cc1)C(=O)NC(C)C	inducer of DNA damage		504	3.885	0.931608	116.252	121	1.04084
GW-405833	COc1ccc2n(C(=O)c3cccc(Cl)c3Cl)c(C)c(CCN3CCOCC3)c2c1	partial agonist of cannabinoid receptor 2		505	3.8855	0.933457	116.483	121	1.03878
TW-37	CC(C)c1ccccc1Cc1cc(C(=O)Nc2ccc(cc2)S(=O)(=O)c2ccccc2C(C)(C)C)c(O)c(O)c1O	inhibitor of BCL2 and BCL-xL		506	3.89582	0.935305	116.713	121	1.03673
BRD-K42260513	CC(C)n1ncc2c(cc(cc12)-c1ccc(nc1)N1CCNCC1)C(=O)NCc1c(C)cc(C)[nH]c1=O	inhibitor of enhancer of zeste polycomb repressive complex 2 subunit		507	3.89649	0.937153	116.943	121	1.03469
nutlin-3	COc1ccc(C2=NC(C(N2C(=O)N2CCNC(=O)C2)c2ccc(Cl)cc2)c2ccc(Cl)cc2)c(OC(C)C)c1	inhibitor of p53-MDM2 interaction		508	3.90035	0.939002	117.173	121	1.03266
CD-437	OC(=O)c1ccc2cc(ccc2c1)-c1ccc(O)c(c1)C12CC3CC(CC(C3)C1)C2	agonist of retinoic acid receptor gamma		509	3.90111	0.94085	117.403	121	1.03064
ETP-46464	CC(C)(C#N)c1ccc(cc1)N1C(=O)OCc2cnc3ccc(cc3c12)-c1cnc2ccccc2c1	inhibitor of serine/threonine-protein kinase ATR		510	3.90932	0.942699	117.634	121	1.02862
PF-573228	CS(=O)(=O)c1cccc(CNc2nc(Nc3ccc4NC(=O)CCc4c3)ncc2C(F)(F)F)c1	inhibitor of focal adhesion kinase		511	3.91993	0.944547	117.864	121	1.02661
TG-100-115	Nc1nc(N)c2nc(-c3cccc(O)c3)c(nc2n1)-c1cccc(O)c1	inhibitor of PI3K catalytic subunits delta and gamma		512	3.92966	0.946396	118.094	121	1.02461
hyperforin	CC(C)C(=O)[C@@]12C(=O)C(CC=C(C)C)C(=O)C(CC=C(C)C)(C[C@H](CC=C(C)C)[C@@]1(C)CCC=C(C)C)C2=O	agonist of calcium-permeable ion channels		513	3.94381	0.948244	118.324	121	1.02261
myricetin	Oc1cc(O)c2c(c1)oc(-c1cc(O)c(O)c(O)c1)c(O)c2=O	flavonoid antioxidant		514	3.94823	0.950092	118.554	121	1.02063
tretinoin	CC(=CC=CC(=CC(=O)O)C)C=CC1=C(C)CCCC1(C)C	agonist of retinoid acid receptors	highly conjugated, Michael acceptors2, triene	515	3.95659	0.951941	118.785	122	1.02707
BI-2536	CC[C@H]1N(C2CCCC2)c2nc(Nc3ccc(cc3OC)C(=O)NC3CCN(C)CC3)ncc2N(C)C1=O	inhibitor of polo-like kinase 1 (PLK1)		516	3.96819	0.953789	119.015	122	1.02508
TGX-221	CC(Nc1ccccc1)c1cc(C)cn2c1nc(cc2=O)N1CCOCC1	inhibitor of PI3K catalytic subunit beta		517	3.97204	0.955638	119.245	122	1.0231
marinopyrrole A	Oc1ccccc1C(=O)c1[nH]c(Cl)c(Cl)c1-n1c(cc(Cl)c1Cl)C(=O)c1ccccc1O	natural product; putative inhibitor of MCL1	benzophenonelike	518	3.97645	0.957486	119.475	123	1.0295
fulvestrant	C[C@]12CC[C@H]3[C@H]([C@@H]1CC[C@@H]2O)[C@H](CCCCCCCCCS(=O)CCCC(F)(F)C(F)(F)F)Cc1cc(O)ccc31	antagonist of the estrogen receptor		519	3.9875	0.959335	119.705	123	1.02752
bexarotene	Cc1cc2c(cc1C(=C)c1ccc(cc1)C(O)=O)C(C)(C)CCC2(C)C	inhibitor of retinoid X receptors		520	4.00751	0.961183	119.936	123	1.02555
bardoxolone methyl	COC(=O)[C@@]12CCC(C)(C)C[C@@H]1[C@@H]1C(=O)C=C3[C@]4(C)C=C(C#N)C(=O)C(C)(C)[C@H]4CC[C@]3(C)[C@@]1(C)CC2	electrophilic inducer of the NFE2L2-KEAP1 pathway		521	4.03448	0.963031	120.166	123	1.02359
isonicotinohydroxamic acid	ONC(=O)c1ccncc1	inhibitor of HDAC6		522	4.06322	0.96488	120.396	123	1.02163
BRD-K99584050	CC[C@H](C)[C@H](NC(C)=O)C(=O)N[C@@H](Cc1c[nH]c2ccccc12)C(=O)N[C@@H]([C@@H](C)CC)C(=O)N[C@@H](C)C(=O)N[C@@H](CCC(N)=O)C(=O)N[C@@H](CCC(O)=O)C(=O)N[C@@H](CC(C)C)C(=O)N[C@@H](CCCNC(N)=N)C(=O)N[C@@]1(C)CCC\C=C/CCC[C@](C)(NC(=O)[C@H](CC(O)=O)NC(=O)CNC(=O)[C@@H](NC1=O)[C@@H](C)CC)C(=O)N[C@@H](Cc1ccccc1)C(=O)N[C@@H](CC(N)=O)C(=O)N[C@@H](C)C(=O)N[C@@H](Cc1ccc(O)cc1)C(=O)N[C@@H](Cc1ccc(O)cc1)C(=O)N[C@@H](…	stapled helical peptide		523	4.07712	0.966728	120.626	123	1.01968
BRD-K64610608	COc1ccc(cc1)S(=O)(=O)N(C)C[C@@H]1Oc2c(NC(=O)Nc3cccc4ccccc34)cccc2C(=O)N(C[C@H]1C)[C@@H](C)CO	product of diversity oriented synthesis; screening hit		524	4.11516	0.968577	120.856	123	1.01774
CI-976	CCCCCCCCCCC(C)(C)C(=O)Nc1c(OC)cc(OC)cc1OC	inhibitor of acetyl-CoA acetyltransferase I		525	4.11735	0.970425	121.087	123	1.0158
pitstop2	Brc1ccc(cc1)\C=C1/SC(NS(=O)(=O)c2cccc3ccccc23)=NC1=O	inhibitor of clathrin and clathrin-independent endocytosis		526	4.12886	0.972274	121.317	123	1.01387
nelarabine	COc1nc(N)nc2n(cnc12)[C@@H]1O[C@H](CO)[C@@H](O)[C@@H]1O	deoxyguanosine analog; inhibitor of DNA synthesis		527	4.15481	0.974122	121.547	123	1.01195
BRD-A05715709	Cc1ccccc1C(N(C(=O)Cc1ccncc1)c1cccc(F)c1)C(=O)NC1CCCCC1	putative inhibitor of IDH1 R132H		528	4.17707	0.97597	121.777	123	1.01004
GSK461364	C[C@@H](Oc1cc(sc1C(N)=O)-n1cnc2ccc(CN3CCN(C)CC3)cc12)c1ccccc1C(F)(F)F	inhibitor of polo-like kinase 1 (PLK1)		529	4.2169	0.977819	122.007	123	1.00814
BRD-K03911514	CCCC[C@H](NC(=O)[C@H](CCCNC(N)=N)NC(=O)[C@H](CCC(N)=O)NC(=O)[C@@H](NC(=O)[C@]1(C)CCC\C=C/CCC[C@](C)(NC(=O)[C@H](CC(C)C)NC(=O)[C@H](CO)NC(=O)[C@H](CCCNC(N)=N)NC(=O)[C@H](CCC(O)=O)NC(=O)[C@H](CCCNC(N)=N)NC(=O)[C@H](Cc2cnc[nH]2)NC(=O)[C@H](CCC(O)=O)NC(=O)[C@H](CC(C)C)NC(=O)[C@H](CCC(N)=O)NC(=O)[C@H](CCC(O)=O)NC(=O)[C@H](CCC(N)=O)NC(=O)[C@H](CO)NC(=O)[C@H](CC(C)C)NC(C)=O)C(=O)N[C@@H]([C@@H](C)O)C(=O)…	stapled helical peptide		530	4.23201	0.979667	122.238	123	1.00624
BRD-K71781559	OC(=O)c1ccc(NCc2nc3cc4ccccc4cc3[nH]2)cc1	screening hit		531	4.34115	0.981516	122.468	123	1.00435
isoliquiritigenin	Oc1ccc(cc1)\C=C\C(=O)c1ccc(O)cc1O	natural product	Michael acceptors2, Michael acceptors3	532	4.41335	0.983364	122.698	124	1.01061
palmostatin B	CCCCCCCCCC[C@H]1[C@H](CCc2ccc(OC)c(OC)c2)OC1=O	inhibitor of acyl-protein thioesterase 1	betalactone	533	4.45633	0.985213	122.928	125	1.01685
fluorouracil	Fc1c[nH]c(=O)[nH]c1=O	pyrimidine analog; inhibitor of thymidylate synthase		534	4.4712	0.987061	123.158	125	1.01495
tigecycline	CN(C)[C@H]1[C@@H]2C[C@@H]3Cc4c(cc(NC(=O)CNC(C)(C)C)c(O)c4C(=O)C3C(=O)[C@]2(O)C(=O)C(C(N)=O)C1=O)N(C)C	analog of tetracycline		535	4.56274	0.988909	123.389	125	1.01306
QS-11	OC[C@H](Cc1ccccc1)Nc1nc(Oc2ccc3CCCc3c2)nc2n(Cc3ccc(cc3)-c3ccccc3)cnc12	inhibitor of GTPase activating protein of ARF 1 (ARFGAP1)		536	4.74255	0.990758	123.619	125	1.01117
brivanib	C[C@@H](O)COc1cn2ncnc(Oc3ccc4[nH]c(C)cc4c3F)c2c1C	inhibitor of VEGFR 1/2		537	4.88033	0.992606	123.849	125	1.00929
BCL-LZH-4	COc1ccc(cc1)C1C(C(=O)Nc2ccccc2)=C(C)N=c2s\c(=C/c3cn(Cc4ccccc4)c4ccccc34)c(=O)n12	inhibitor of BCL2, BCL-xL, and MCL1		538	4.93571	0.994455	124.079	125	1.00742
BRD9876:MK-1775 (4:1 mol/mol)	CC(C)(C)c1ccc2cc(C#N)c(cc2c1)C#N.CN1CCN(CC1)c1ccc(Nc2ncc3c(n2)n(-c2cccc(n2)C(C)(C)O)n(CC=C)c3=O)cc1	screening hit;inhibitor of WEE1		539	5.14643	0.996303	124.309	125	1.00556
BRD-K13185470	CC(C)C[C@H](NC(=O)[C@H](C)NC(=O)[C@H](CCCCN)NC(=O)[C@H](CCCNC(N)=N)NC(C)=O)C(=O)N[C@@H](CCC(O)=O)C(=O)N[C@@H]([C@@H](C)O)C(=O)N[C@@H](CC(C)C)C(=O)N[C@@H](CCCNC(N)=N)C(=O)N[C@@H](CCCNC(N)=N)C(=O)N[C@@H](C(C)C)C(=O)N[C@@H](CCC(O)=O)C(=O)N[C@@H](CC(O)=O)C(=O)NCC(=O)N[C@@H](C(C)C)C(=O)N[C@@]1(C)CCC\C=C/CCC[C@](C)(NC(=O)[C@H](Cc2cnc[nH]2)NC(=O)[C@H](CC(N)=O)NC(=O)[C@H](CCCNC(N)=N)NC1=O)C(=O)N[C@@H]([C…	stapled helical peptide targeting MCL1		540	5.18738	0.998152	124.54	125	1.0037
abiraterone	C[C@]12CC[C@H]3[C@@H](CC=C4C[C@@H](O)CC[C@]34C)[C@@H]1CC=C2c1cccnc1	inhibitor of 17 alpha-hydroxylase and C17,20 lyase		541	5.26098	1	124.77	125	1.00185
BRD-K34099515	CC(C)N1C[C@@H](C)[C@H](CN(C)Cc2ccc(Oc3ccccc3)cc2)Oc2c(NC(=O)c3ccncc3)cccc2C1=O	screening hit		542	5.40798

## Sheet: Figure 7
sample	KEAP/NRF2 mut	distance	AIFM2	AKR1C1	AKR1C3	ALDH3A1	SLC7A11	ME1	CBR1	PGD	UGDH	GCLM	GSR	TXN	PTGR1	CYP4F11	sum of ACB	avg ACBs
A549	x	24.9264	4.63981	9.30561	11.0635	8.72897	6.10287	6.03826	7.03507	9.80339	8.2778	6.27165	7.1638	10.1394	8.7495	4.40599	107.726	7.69469
CTG-0162		7.31454	3.97903	1.5816	1.63831	1.08521	4.47205	4.67296	5.18318	5.79064	5.25417	3.86989	5.40704	8.46725	5.56896	0.2385	57.2088	4.08634
CTG-0165		6.61136	4.36776	1.57929	1.98959	0.864416	2.35358	3.89651	3.98981	5.5125	4.59913	2.74798	5.02161	9.56932	3.94743	1.55963	51.9986	3.71418
CTG-0167		13.5789	3.17393	4.58439	6.64211	3.67563	2.6918	4.80678	5.30968	5.66194	4.16316	2.71139	5.14586	10.3351	4.5142	0.842983	64.259	4.58993
CTG-0178		23.8103	4.21956	10.1398	9.35376	5.61077	5.30523	5.00273	8.91748	8.93086	7.38042	6.60539	7.36009	9.58022	9.57927	6.7464	104.732	7.48085
CTG-0184		8.02708	2.65214	2.13074	4.75497	3.60209	1.74901	2.61445	5.66363	6.69192	3.71902	3.66436	3.74541	8.47928	5.3011	1.10726	55.8754	3.9911
CTG-0192		5.92153	3.14367	2.05297	4.02453	0.790077	3.88068	4.02799	5.12106	5.70594	4.56601	4.26844	4.29799	7.6699	4.68927	0.202837	54.4414	3.88867
CTG-0502		4.77254	2.85549	1.9372	1.99339	1.31217	2.04076	0	5.08736	5.37219	4.80503	3.04048	5.48954	6.52682	4.75534	0.327251	45.543	3.25307
CTG-0743		14.9125	3.9417	7.31067	6.59444	0.753496	5.36018	4.84206	4.73441	6.685	6.80493	5.52469	5.35793	8.52392	6.2028	1.92558	74.5618	5.32584
CTG-0838		7.77582	2.06394	3.47459	4.75969	3.58519	2.36694	1.66553	4.04252	6.3401	3.69886	3.12556	3.99416	8.54301	5.62326	0.23709	53.5204	3.82289
CTG-0852		21.4949	4.29943	9.35568	9.13347	7.28845	5.20292	5.30762	8.46711	8.85427	7.90715	5.88693	6.31693	9.78214	7.35472	3.8902	99.047	7.07479
CTG-0860		19.0564	3.78481	9.66119	8.36111	4.22465	4.00613	4.58563	7.71969	8.75218	6.69066	5.74289	5.25215	9.92008	7.36508	3.89757	89.9638	6.42599
CTG-1014		6.03405	2.54537	0.226876	2.68123	0	1.69258	2.93001	5.09745	5.75868	3.41645	2.91388	3.99802	6.4719	3.33489	0.149288	41.2166	2.94404
CTG-1194		7.737	2.06445	4.26413	3.56488	0	3.68334	3.22686	6.02924	5.19214	6.1244	4.3171	3.70316	8.48816	4.59982	0	55.2577	3.94698
CTG-1217		18.052	3.51636	7.8087	9.09521	4.00346	3.99856	3.49844	6.12667	7.00937	6.60001	4.33404	6.74264	7.64558	5.20106	0.669351	76.2495	5.44639
CTG-1269		21.3261	4.96093	10.4318	9.53276	5.23997	4.15865	5.32273	7.98226	9.52896	8.18369	5.6371	6.79756	10.3014	7.19565	1.47437	96.7478	6.91055
CTG-1329		24.83	3.58304	10.2158	10.4267	11.2772	7.58228	4.61326	6.46097	7.80211	6.93321	5.92212	6.66967	9.60569	8.86378	4.42178	104.378	7.45554
CTG-1342		7.3956	2.32583	2.41203	3.48563	0	0.342517	3.55531	4.31508	6.46684	4.20257	3.77039	4.99981	6.09867	5.84583	0	47.8205	3.41575
CTG-1351		16.3733	4.46638	7.38342	6.77759	2.06209	3.56951	5.16502	5.87692	7.22278	8.07016	5.93772	6.00856	7.66316	5.59402	3.19033	78.9877	5.64198
CTG-1358		5.73142	3.47857	0	0.363793	0.568709	0.645145	1.26849	5.27681	5.25768	6.96533	4.46389	4.85925	7.94385	5.3076	0.357646	46.7568	3.33977
CTG-1360		8.27564	2.82786	4.73056	5.12419	0.939301	0.749601	2.00753	4.05936	6.12011	4.75645	3.71162	4.60027	6.22586	3.91544	1.54674	51.3149	3.66535
CTG-1361		5.05541	2.84459	1.70376	2.75455	1.79192	1.87444	3.13353	4.96137	6.1299	4.97678	3.34721	5.2004	7.53273	5.08411	0.886858	52.2221	3.73015
CTG-1444		4.91881	2.88474	0	0	0	2.28981	3.717	5.44748	5.56712	5.58689	5.7538	3.64537	8.00987	5.66227	0	48.5644	3.46888
CTG-1612		5.8949	3.94485	0.371953	3.06586	0.47156	2.5346	2.60764	5.90685	5.74081	4.82852	2.95442	4.26875	7.68656	4.35403	0.0662783	48.8027	3.48591
CTG-1680		8.19968	3.69876	3.88548	4.4469	0	0.897737	3.42881	8.26508	5.99434	4.33261	3.54674	4.89233	7.37821	4.72314	0.0830128	55.5732	3.96951
CTG-1762		11.7474	3.91557	7.19861	7.62136	3.04644	4.71746	5.21155	5.86431	6.76114	3.96456	5.74822	6.50371	7.55558	5.28427	0	73.3928	5.24234
CTG-1878		7.74184	3.27891	3.1316	2.59252	1.79728	1.88626	3.77002	3.58469	6.78335	4.58386	4.01734	4.96374	7.88101	5.68685	1.06116	55.0186	3.9299
CTG-1929		7.96603	3.11135	2.30142	2.96129	1.2053	2.77839	3.79939	4.89047	5.75133	4.39635	2.89287	4.34343	6.85101	3.38647	0.73391	49.403	3.52878
CTG-1932		8.36661	2.65383	4.85597	4.13463	1.01065	2.07419	3.5328	4.98532	5.30192	3.74817	3.60479	4.31253	8.27	5.26905	0.394847	54.1487	3.86776
CTG-2143		9.97995	3.02499	2.69261	6.47519	0.964854	5.19751	5.25477	4.65112	6.65526	5.46252	4.19581	7.22304	7.89309	6.94076	3.77459	70.4061	5.02901
CTG-2271		5.50845	2.26584	1.65233	1.83267	0.881029	3.67402	2.78934	5.04348	5.79972	5.72505	3.74222	4.1905	8.68897	4.49099	0.73391	51.5101	3.67929
CTG-2367		14.2985	2.30905	7.22213	7.16442	3.7625	1.69253	1.34341	5.55566	6.11308	4.17356	2.75923	5.31181	7.51576	5.01457	0.654205	60.5919	4.32799
CTG-2393		13.5971	3.05204	3.24606	5.44538	1.38246	1.86031	4.09238	4.9098	4.9382	4.15256	2.40809	4.90362	8.70675	4.46528	3.35411	56.917	4.0655
CTG-2485		15.2163	2.71425	6.95728	7.37619	1.34374	1.05863	2.88777	5.73166	5.02604	6.66232	4.48748	6.12706	8.83536	7.08654	3.88594	70.1803	5.01288
CTG-2530		4.6263	2.06906	1.41968	0.606145	0.880836	0.694469	0.124414	5.10174	6.27538	4.93297	2.66692	4.53598	6.95907	5.20322	0.286711	41.7566	2.98261
CTG-2531		11.5194	4.08531	4.682	5.25931	1.97355	2.43703	4.69616	5.25904	7.16056	4.61925	3.95601	4.60313	8.71874	5.54728	2.54828	65.5457	4.68183
CTG-2532		6.95369	3.09795	1.71658	2.43652	1.03416	2.94047	0.891278	4.78679	6.3112	6.06802	3.51217	5.53344	8.62051	6.03591	0.938676	53.9237	3.85169
CTG-2533		6.63629	2.76617	0.911484	1.45923	1.04205	4.04277	4.51482	4.19974	5.84993	5.29691	4.0421	5.47216	7.41623	5.27761	0.97826	53.2695	3.80496
CTG-2534		8.97075	2.47333	3.24812	4.28233	1.18892	1.44175	5.10336	6.40532	5.4135	5.17395	5.0916	5.03614	9.25042	5.91796	0.844891	60.8716	4.34797
CTG-2536		10.7604	3.18359	2.732	6.71246	1.37406	2.82075	3.29835	3.91154	5.75974	3.4947	2.18347	3.38178	9.27674	4.25701	0.342542	52.7287	3.76634
CTG-2537		6.58791	2.03589	4.03539	4.35065	0.752092	2.43579	2.00587	6.2704	5.4517	5.19398	3.22404	3.71239	7.51276	5.03015	0.357646	52.3687	3.74062
CTG-2538		18.5648	3.96101	7.91576	8.45088	4.60512	4.38201	4.29713	5.75945	8.10094	7.2012	6.58294	6.34858	9.14245	8.02268	3.75997	88.5301	6.32358
CTG-2539		8.08393	3.03091	1.87699	4.18807	0	3.07778	4.03149	5.35214	6.88927	6.23954	5.65311	4.438	8.43023	5.4831	0.370529	59.0612	4.21866
CTG-2540		7.61881	3.82276	3.05137	1.06741	0.630816	1.94023	3.37645	5.41959	6.73749	7.31206	5.0678	5.60295	7.95199	6.25011	0.355733	58.5868	4.18477
CTG-2542		20.2987	3.35391	8.64961	8.5833	6.51267	5.01516	4.94074	4.62302	8.21014	6.29539	5.85527	6.46699	9.53302	7.05152	4.63322	89.724	6.40886
CTG-2543		6.14249	1.95086	2.36295	3.52818	0.582682	2.39558	3.27191	4.09564	5.48522	4.74358	2.23647	5.4092	7.03512	4.53179	0.369075	47.9982	3.42845
CTG-2544		7.90342	3.1109	1.38183	4.20463	1.4777	3.53891	0.438045	4.59971	5.84321	4.53334	3.89902	5.4255	7.00546	4.91304	1.36124	51.7325	3.69518
CTG-2579		19.2633	4.29857	7.63886	8.00144	5.17708	3.20668	2.7039	5.2972	8.59199	7.81202	5.20068	6.8939	8.16021	6.81708	4.77623	84.5758	6.04113
CTG-2610		11.006	2.79752	4.95434	6.2225	3.22048	1.12334	0.673297	6.4393	5.83751	4.05875	3.80272	5.55918	8.2011	5.04514	0.770341	58.7055	4.19325
CTG-2776		20.5648	4.63305	8.83493	9.25528	5.81668	4.04033	5.55854	5.10375	8.54534	8.02339	6.50589	6.33022	8.79833	6.64819	4.64696	92.7409	6.62435
CTG-2790		9.44076	2.49682	3.63223	2.19777	5.98977	2.15404	3.71104	3.46563	5.77897	3.83288	3.84804	4.07574	8.28684	5.56351	2.18643	57.2197	4.08712
CTG-2803		5.64402	2.36126	1.51864	1.79848	0.966716	2.38132	1.81079	5.26875	5.94886	5.07154	4.74526	4.63485	8.21493	5.6021	0.763885	51.0874	3.6491
CTG-2841		6.02947	2.80141	2.81019	1.58091	0.301702	0.951058	2.30104	5.52944	5.05575	5.35981	2.68426	4.61445	8.36978	5.64878	0.329394	48.338	3.45271
CTG-2842		6.83217	2.15269	1.9604	2.16131	1.26755	2.14517	3.71122	1.74748	5.72772	4.18231	2.87312	4.75833	6.277	4.05842	0.784164	43.8069	3.12906
CTG-2912		16.0019	3.97423	7.15958	7.15016	4.50244	5.12423	4.76603	6.10058	7.22411	7.9379	6.24477	5.65209	8.57597	7.73856	3.39118	85.5418	6.11013
CTG-2934		9.44992	3.2022	3.41123	7.30729	0.524586	2.24107	4.38975	5.46395	6.18633	6.68172	4.79232	4.87777	8.67817	5.52808	0.156702	63.4412	4.53151
CTG-2939		15.7805	3.12376	8.32946	9.09815	5.20882	4.26217	3.72698	6.93509	7.91943	7.43087	5.06678	5.38044	8.71073	5.99649	2.73977	83.9289	5.99492
CTG-2983		10.7476	2.72444	4.79957	6.52941	1.22573	1.75777	3.77883	4.57452	6.77005	4.74226	4.29989	4.82435	7.79702	4.79406	0.156702	58.7746	4.19819
CTG-2992		4.78405	1.69838	1.56589	1.18006	0.359204	2.41367	3.95748	4.76036	6.20712	3.64989	4.51233	3.5527	8.81958	3.32176	0.192968	46.1914	3.29938
CTG-3044		10.0457	3.14338	3.27183	3.60766	0.251672	5.56167	1.27672	3.67457	5.88459	3.85094	3.60907	4.02161	6.22903	2.79912	0.363324	47.5452	3.39608
HCC827		4.6376	0.992768	1.09085	2.43829	0.659925	2.08066	3.904	5.64097	6.42206	5.52701	4.75916	4.72955	9.00627	4.43563	0.790772	52.4779	3.74842
LXF289	x	18.1545	4.97728	8.89385	8.34651	6.42004	7.2211	5.7866	7.44344	8.5838	7.60615	5.96232	6.0027	9.57492	8.64454	3.46074	98.924	7.066
NCIH1299		2.92364	2.88166	0.871844	0.31034	0.0426443	2.14078	1.56071	5.51254	6.88105	4.95884	3.63807	4.66278	8.43788	5.01167	0.0143553	46.9252	3.3518
NCIH1395	x	9.40216	3.10769	2.95606	3.74201	2.04614	2.96532	4.86394	6.15765	6.38991	5.68706	3.69042	5.43129	7.36859	4.92695	0.0426443	59.3757	4.24112
NCIH1437	x	25.3907	4.8339	13.3117	11.0034	7.44684	4.45088	6.31143	7.10894	9.38862	7.43713	7.10894	6.22323	9.52843	7.94615	4.49953	106.599	7.61422
NCIH1568		5.41245	4.45549	0.85599	1.58976	0.495695	2.68706	3.90977	6.27929	6.09698	5.51128	4.22188	5.36317	8.25786	6.61353	0.0703893	56.4081	4.02915
NCIH1573	x	24.6522	4.89918	10.699	8.24755	10.6239	6.8716	5.40429	7.9507	10.1906	9.76565	5.19377	7.60933	8.80297	6.99628	7.52011	110.775	7.91249
NCIH1651		16.5137	4.24717	9.37343	10.0851	0.687061	4.99322	5.64155	6.37712	7.95751	9.0754	5.77452	6.4116	8.19017	6.64559	0.0285692	85.488	6.10628
NCIH1693		5.41347	3.08236	0.782409	1.41684	0.641546	2.44626	3.50462	5.40599	6.1469	3.51979	4.15137	5.88264	9.00904	5.73904	0.0143553	51.7432	3.69594
NCIH1781		8.43965	3.51979	1.70487	4.65478	2.64386	3.70598	5.75596	7.15634	7.25654	5.91576	4.35966	5.142	8.94213	3.36597	0.659925	64.7836	4.6274
NCIH1793	x	25.9843	4.64039	11.8309	10.949	6.75315	6.48494	6.48848	8.14639	9.07553	9.16759	7.02735	7.88441	10.8673	10.4309	7.12329	116.87	8.34783
NCIH1944	x	27.6687	5.57077	11.4246	11.301	7.73268	6.16772	5.73985	7.65177	8.72288	8.49929	7.16772	8.16123	11.4895	9.5539	6.13914	115.322	8.23729
NCIH2009		7.39884	2.79494	1.58496	3.74308	0.847997	3.23573	4.90545	6.79129	7.85543	6.29499	5.01792	5.32445	9.85943	5.99481	0.367371	64.6178	4.61556
NCIH2023	x	25.3933	4.9279	10.7334	10.2174	6.24394	5.98003	6.64775	8.09798	10.4579	7.46573	6.21801	8.03309	10.7375	10.0593	6.85187	112.672	8.04798
NCIH2030	x	13.4737	5.05702	6.77083	7.67589	0.344828	4.80941	4.45022	7.1644	7.23218	6.91576	5.59753	6.57894	8.32508	6.2765	5.04089	82.2395	5.87425
NCIH2122	x	27.8704	5.40667	11.5351	9.75984	11.1948	6.89118	6.06975	9.09003	10.0542	8.77923	6.23592	7.94334	10.6103	7.9005	7.04592	118.517	8.46548
NCIH2126	x	12.4927	3.926	2.91073	5.3906	3.01436	5.32157	4.5552	6.19397	7.68909	7.20984	3.83188	6.14221	8.42004	7.6674	1.07039	73.3433	5.23881
NCIH2228	x	25.6415	5.26303	9.58646	9.95383	9.67876	7.06501	6.70183	7.89639	9.55221	9.16712	7.23103	7.74739	10.1407	9.98185	7.32301	117.289	8.37776
NCIH23		0	1.53605	0.378512	0.495695	0.516015	2.45418	1.83996	5.52732	5.41785	3.71589	4.40531	4.34767	8.97616	5.49025	0.238787	45.3397	3.23855
NCIH2405		15.301	4.18903	7.86307	7.58188	8.1297	4.52607	3.5008	7.05842	7.55013	5.61706	3.83289	5.06738	8.87529	6.10476	4.27501	84.1715	6.01225
NCIH3122		9.08701	3.0268	2.13093	3.49313	5.65592	4.09424	5.81916	5.31361	6.60348	5.29646	3.91073	5.17273	9.46262	5.2817	0.0703893	65.3319	4.66656
NCIH441		7.76809	2.1635	1.02148	3.54967	0.411426	5.1416	4.31252	5.27165	6.39077	6.32715	4.64443	5.42861	8.48539	4.68706	0.111031	57.9463	4.13902
NCIH522		4.38614	2.60644	1.43829	0.807355	0.176323	2.23879	0.0703893	6.45385	7.99656	5.01167	3.82069	5.02237	8.59234	4.24565	0.189034	48.6698	3.47641
NCIH661		3.79619	2.73552	2.16993	1.02148	0.485427	2.20789	2.66448	6.00068	6.77571	4.86443	3.6311	5.19928	7.84065	5.51223	0.0840643	51.1929	3.65663
NCIH838	x	12.867	4.46009	6.0505	7.43979	1.0072	3.3799	4.69153	6.73769	7.8716	4.20633	6.20457	5.38163	10.3228	8.03853	3.84699	79.6392	5.68851
TCGA-05-4244-01	x	8.61121	3.47127	3.17124	6.21102	1.97629	0.663182	2.84041	6.36931	6.71862	5.24253	3.56134	5.22687	9.25293	5.41802	2.23672	62.3598	4.45427
TCGA-05-4249-01		9.8745	3.54951	3.07056	4.55471	1.75472	0.447172	3.25396	6.0346	6.7943	5.32597	3.598	5.96366	9.75673	4.80793	0.707705	59.6195	4.25854
TCGA-05-4250-01		6.92364	3.61997	3.22596	3.39267	0.548412	2.04654	2.74233	6.75724	6.29039	5.98192	3.01916	6.13522	9.48249	5.33293	0.0135854	58.5888	4.18492
TCGA-05-4382-01		11.1962	4.15117	2.97829	5.20576	0.289696	0.826684	3.98155	6.29754	7.46356	5.0157	3.66713	5.25681	9.09305	5.05312	0.0720432	59.3521	4.23944
TCGA-05-4384-01	x	23.7284	4.81119	12.349	10.7008	8.84515	4.47061	5.75731	11.0728	8.97341	7.51073	5.3075	7.16303	9.76759	7.72855	4.38604	108.844	7.77455
TCGA-05-4389-01	x	26.1531	4.77335	12.3037	11.0427	8.94715	4.871	5.88667	9.4623	8.7137	7.99179	5.31513	7.19273	10.985	7.88901	5.57226	110.946	7.92475
TCGA-05-4390-01		12.9049	3.56618	7.51758	7.93596	0.556803	3.02291	3.29468	8.96637	6.49519	5.01171	2.88111	5.0952	8.83365	4.34098	0	67.5183	4.82274
TCGA-05-4395-01	x	15.6275	3.56274	7.47695	7.86711	4.80396	4.32318	3.53439	6.65485	9.31533	6.79905	4.81292	6.12866	10.6045	7.39363	3.86467	87.142	6.22443
TCGA-05-4396-01		15.0147	4.82435	6.05325	9.38076	5.04838	3.6746	4.48383	7.60327	6.93245	6.37709	5.7358	6.17041	9.13171	6.2648	0.344864	82.0256	5.85897
TCGA-05-4397-01		12.6852	4.43433	4.05137	7.27864	3.20338	1.37603	5.3031	6.68818	7.39851	4.18095	4.7296	7.07228	10.1702	6.61488	4.0649	76.5664	5.46903
TCGA-05-4398-01		9.42785	3.44261	1.50316	3.9312	0.0723436	0.658511	4.17605	6.23142	7.10241	5.46087	4.42079	5.36505	9.81723	7.29493	2.44476	61.9213	4.42295
TCGA-05-4402-01		11.8449	3.55628	5.17339	6.5986	5.48791	1.10675	4.5798	6.70734	8.24553	5.62893	4.27361	5.05433	9.08656	5.5577	0.816028	71.8727	5.13377
TCGA-05-4403-01		15.2091	3.09582	6.15	8.22432	3.145	2.6868	2.76503	6.60019	6.66631	4.47221	2.06571	5.2714	9.69877	5.25594	2.02461	68.1221	4.86586
TCGA-05-4405-01		7.34769	3.6138	3.45305	4.94884	1.01546	0.468967	2.48676	6.71485	7.01383	5.1249	4.04514	5.44673	9.33862	5.76324	0.566069	60.0003	4.28573
TCGA-05-4410-01		8.5069	3.51963	3.95135	3.16107	2.1247	0.370692	4.69342	6.91681	7.50137	7.44348	4.10103	5.86558	9.72416	5.15206	2.01893	66.5443	4.75316
TCGA-05-4415-01		12.8151	5.26725	3.10908	4.48796	2.43889	4.5999	5.45601	7.35054	8.52345	7.37192	5.66781	7.63337	11.1704	6.79292	5.10231	84.9718	6.06942
TCGA-05-4417-01		12.1265	4.10107	6.69061	5.74048	0.882836	2.76129	4.58425	8.95778	7.02861	6.62415	3.5037	5.42557	9.93652	4.84998	0.216342	71.3032	5.09308
TCGA-05-4418-01	x	19.9715	4.70413	7.99357	8.61603	5.03452	4.42561	3.73226	7.79304	9.72095	7.54031	5.00115	6.72763	9.77863	6.4385	4.27039	91.7767	6.55548
TCGA-05-4420-01		6.39684	3.07174	2.57609	3.97915	0.914041	1.66651	3.86715	7.7177	6.75982	4.23805	3.27045	4.63619	10.1391	5.71656	0.0624726	58.615	4.18678
TCGA-05-4422-01	x	22.3781	4.93685	10.5969	11.0797	8.40071	2.60872	5.64427	10.0876	6.86545	7.55638	4.15924	6.5096	10.35	7.40191	2.09662	98.2939	7.021
TCGA-05-4424-01		10.2803	3.34401	5.45363	5.75569	1.15237	1.16257	5.55735	6.70137	7.68486	5.84697	4.35641	6.20266	8.99466	5.33037	1.47195	69.0149	4.92963
TCGA-05-4425-01		12.0648	3.87628	3.86348	6.25237	4.79603	1.32748	3.13458	6.85153	6.41078	5.70145	3.87503	5.32833	9.60318	5.76428	0.355077	67.1399	4.79571
TCGA-05-4426-01		6.54888	3.77385	2.90138	3.43461	1.88814	1.10264	2.50442	6.81817	6.30289	4.86713	4.10995	4.81615	9.16417	6.39208	2.91281	60.9884	4.35631
TCGA-05-4427-01		7.00546	4.03502	1.94057	2.37371	0.244569	0.420252	4.28653	6.31785	7.55064	6.25605	4.18328	5.07528	10.4579	6.93514	0.100922	60.1777	4.29841
TCGA-05-4430-01		8.79517	3.42559	4.85245	5.34584	2.28858	0.531952	2.84327	6.42638	6.83751	4.9918	3.4479	5.00951	9.39205	5.50136	0.500882	61.3951	4.38536
TCGA-05-4432-01		11.2935	4.74833	7.38339	5.72838	2.46912	1.87717	4.35063	6.88943	7.91393	5.69442	4.01308	5.88312	8.80061	4.70643	0.179108	70.6372	5.04551
TCGA-05-4433-01		18.1955	3.76395	6.05997	8.51672	6.76294	4.69097	4.48842	6.59357	7.84708	5.87662	2.76684	5.50156	9.82691	6.66628	0.172344	79.5342	5.68101
TCGA-05-4434-01		18.9484	4.23636	8.32057	8.19087	5.02786	4.11664	4.43629	7.26687	7.54492	6.73137	4.84481	7.05915	10.7024	7.83838	4.316	90.6325	6.47375
TCGA-05-5420-01		13.1914	3.36077	5.14866	6.96623	0.0741529	1.83018	3.55217	6.48962	7.55551	4.51681	2.87964	5.40965	9.55911	4.17641	0	61.5189	4.39421
TCGA-05-5423-01		8.98425	2.81912	3.81172	5.44394	0.954087	0.277954	3.59337	7.8596	6.35104	5.0202	3.39057	5.56688	9.70191	5.07133	0.855302	60.717	4.33693
TCGA-05-5425-01		11.7436	3.86495	5.54048	7.8281	1.80707	1.74038	3.67331	6.83412	7.25201	5.20246	3.32084	4.84789	9.49913	4.92266	1.24847	67.5819	4.82728
TCGA-05-5428-01		20.4408	3.74282	11.1087	9.56489	2.84052	2.0338	4.8408	7.82655	7.92675	7.56575	6.06074	6.17105	9.88619	7.63877	2.33759	89.545	6.39607
TCGA-05-5429-01		16.0901	3.31547	5.89045	7.83564	3.87016	1.73893	1.06285	7.16	5.36791	5.1487	2.48564	5.97885	10.151	6.64783	2.79404	69.4475	4.96054
TCGA-05-5715-01		11.6682	2.75491	1.82259	4.22911	0.528124	3.57296	3.13791	6.66902	7.34146	5.31002	2.37497	5.80369	9.80676	4.65731	2.84906	60.8579	4.34699
TCGA-35-3615-01	x	25.0973	4.82398	12.2714	10.5561	6.58121	5.34231	4.9197	11.8541	9.6608	7.4436	6.0392	6.86147	10.4778	7.06488	5.12556	109.022	7.7873
TCGA-35-4122-01		10.2176	2.8604	4.19975	6.61689	0.497248	0.460953	3.60614	6.97903	6.93605	5.06122	4.02556	5.95007	9.75028	4.60054	0.776991	62.3211	4.45151
TCGA-35-4123-01		5.58851	3.0662	1.33657	3.29793	0.0439152	0.254156	2.5969	6.46423	5.97678	4.98713	3.79568	4.41819	9.97272	5.62738	0.0261536	51.8639	3.70457
TCGA-35-5375-01	x	24.7667	4.12983	11.977	10.9318	7.57342	3.0253	6.8034	9.45372	9.83059	4.67409	6.3768	6.96532	10.367	7.7948	4.4336	104.337	7.45262
TCGA-38-4625-01		9.20388	3.12268	2.0864	2.18554	0.381858	1.08315	4.38571	7.43235	7.62701	6.22709	4.4545	4.89878	9.84308	5.27449	2.37803	61.3807	4.38433
TCGA-38-4625-11		11.3839	2.87949	5.73385	6.85243	3.91091	0.328527	3.14705	6.51776	7.72634	4.04326	2.31627	4.90253	8.71858	4.38041	1.05442	62.5118	4.46513
TCGA-38-4626-01		10.0018	4.1858	5.02813	5.20307	3.15237	1.51688	4.72848	6.92503	7.77296	4.66449	3.68398	5.33384	9.54155	5.1875	1.52287	68.4469	4.88907
TCGA-38-4626-11		13.6514	3.1386	5.64397	6.98747	7.51256	0.752685	3.93468	6.94117	8.11259	4.63122	2.96566	5.36305	9.63199	4.45905	1.9184	71.9931	5.14237
TCGA-38-4627-01		15.7398	3.47236	7.39892	6.46963	6.97771	2.70809	3.91092	6.663	7.26355	5.83345	3.89578	4.50645	9.52039	5.36159	2.30732	76.2892	5.44923
TCGA-38-4627-11		11.3058	3.25716	6.06167	7.6804	2.08879	0.393425	4.14143	6.80378	7.18849	4.16734	3.25423	4.79127	9.13348	4.93732	0.255893	64.1547	4.58248
TCGA-38-4628-01		8.23379	3.0194	1.90681	5.17693	1.52232	0.0686024	4.37376	7.72103	7.62875	5.20211	3.80103	4.86203	9.05755	4.77761	0.0204163	59.1384	4.22417
TCGA-38-4629-01		6.16514	3.17917	2.28254	2.50632	0.27353	1.84865	3.64531	7.08738	7.4462	5.48872	3.61577	4.59301	8.9017	5.26098	0.302265	56.4315	4.03082
TCGA-38-4630-01		5.26045	2.64826	0.453227	1.17597	2.2508	1.74422	1.92759	6.29592	7.48656	5.92748	2.82493	6.20744	8.7858	5.73037	0.569718	54.0283	3.85916
TCGA-38-4631-01	x	20.9635	3.91774	10.6098	11.0745	0.522602	3.44678	6.17022	7.47445	9.00921	8.80575	5.29315	7.0525	10.2799	5.81918	1.23631	90.7121	6.47943
TCGA-38-4632-01		7.48814	3.01412	3.56763	3.81353	1.02192	0.394937	2.99171	7.07502	7.2617	5.35449	4.29231	5.74247	9.3994	5.31195	0.0195321	59.2607	4.23291
TCGA-38-4632-11		12.0867	4.01325	5.73658	6.09124	3.79205	3.25981	5.57935	7.60155	8.39568	4.13423	4.89088	6.15626	10.8253	5.67776	0.458695	76.6127	5.47233
TCGA-38-6178-01		9.2658	4.06092	3.02501	5.40799	1.24934	2.11214	3.52996	6.83278	7.84318	6.46018	3.99841	5.61259	9.24767	5.80493	0.116391	65.3015	4.66439
TCGA-38-7271-01		8.30265	2.91643	5.10858	5.34119	1.90349	0.788776	2.99354	6.42305	6.63939	4.80671	3.1154	4.94643	8.87025	5.03725	0.410293	59.3008	4.23577
TCGA-38-A44F-01		13.0481	3.33942	5.39091	6.96265	3.67714	1.92198	2.49879	6.46326	6.4592	4.22119	2.69356	3.95881	9.18859	5.03951	1.86674	63.6818	4.5487
TCGA-44-2655-01	x	23.6276	4.86702	11.424	9.52316	11.0983	4.26712	5.61517	11.079	8.41871	7.06527	5.81523	6.70272	11.054	6.66208	4.77123	108.363	7.74021
TCGA-44-2655-11		10.6896	3.30101	5.53447	6.11023	5.13274	0.723771	3.27036	6.78989	6.7231	4.37829	3.13676	4.6486	8.24237	5.17868	1.86128	65.0316	4.64511
TCGA-44-2656-01		9.91025	3.96889	3.8391	5.64234	0.686465	1.33304	4.73685	6.51019	8.23607	6.02665	4.54147	4.59946	9.41673	5.31474	0.473481	65.3255	4.66611
TCGA-44-2657-01		11.0587	2.96079	6.05798	5.49233	5.15774	0.809342	3.60541	6.4862	7.16911	4.94049	2.65574	4.52849	7.98504	4.77836	2.32545	64.9525	4.63946
TCGA-44-2657-11		9.74024	3.21986	5.4216	5.48512	3.46898	0.504898	3.20187	6.43928	7.02759	3.90697	2.70013	5.05689	8.16235	4.59422	1.09463	60.2844	4.30603
TCGA-44-2659-01		9.50035	3.97849	5.22635	6.47776	0.89796	1.73228	2.9388	6.24769	7.24554	5.70495	4.25771	6.06158	9.55415	5.39027	1.07843	66.792	4.77085
TCGA-44-2661-01		10.643	3.20106	4.91239	5.29626	4.80379	0.250223	5.04176	6.89304	6.86381	4.10784	2.77191	5.23476	8.89407	4.51567	0.0138142	62.8004	4.48574
TCGA-44-2661-11		9.83266	3.5846	5.94106	5.47495	2.9888	0.365544	3.70231	6.56096	7.275	4.12734	3.06618	4.73736	8.43436	5.34662	0	61.6051	4.40036
TCGA-44-2662-01		10.0016	3.57293	3.91177	4.29915	0.0274997	1.59096	3.84943	6.96567	8.49688	5.68828	4.601	5.17091	8.89236	5.42969	0.271382	62.7679	4.48342
TCGA-44-2662-11		9.48077	3.21537	5.54176	5.92521	2.56718	0.6374	3.52675	5.62966	6.92833	4.03056	2.64749	4.37316	8.08659	4.60385	0.298435	58.0118	4.1437
TCGA-44-2665-01		9.14315	3.52359	1.9816	5.93568	0.0314613	2.67671	3.56776	6.11732	7.06817	5.82304	3.42618	5.36467	9.95124	6.12442	0.0185756	61.6104	4.40074
TCGA-44-2665-11		9.12523	3.20825	5.51326	5.47663	1.83235	0.55173	3.20086	6.28208	7.19847	3.93641	2.52286	4.68766	8.33471	5.12816	0.0127709	57.8862	4.13473
TCGA-44-2666-01		14.7136	4.0179	6.22878	6.95696	4.50258	2.73983	3.65647	7.53464	6.91652	5.78606	2.85516	6.1136	9.4682	6.20518	1.75202	74.7339	5.33814
TCGA-44-2668-01		6.3626	3.54809	2.07953	3.72108	0.442086	1.60494	3.37473	5.27444	7.37715	5.20747	4.001	4.8919	9.63354	6.05929	0.430607	57.6459	4.11756
TCGA-44-2668-11		11.2602	3.87219	5.10022	6.78223	4.64289	0.468755	3.95319	5.72166	8.12462	5.19297	3.39435	5.50662	9.51484	5.04817	0.972457	68.2952	4.87823
TCGA-44-3396-01		7.81731	3.32316	3.4142	4.31473	0.373292	1.39197	4.04788	6.96412	7.217	4.79515	3.62481	5.10134	9.35142	5.21387	0.017885	59.1508	4.22506
TCGA-44-3396-11		10.6259	3.29456	5.8394	6.22987	4.73038	0.824538	3.54678	6.4568	7.38898	4.44574	3.36777	5.17252	8.71355	4.99088	0.0959264	65.0977	4.64983
TCGA-44-3398-01		8.82172	2.45928	3.74922	4.8818	1.58574	2.13845	4.43687	6.57577	5.98462	5.05857	5.04583	5.26445	10.0692	5.00328	1.10916	63.3622	4.52587
TCGA-44-3398-11		9.94508	3.59641	5.86789	5.8545	3.2737	0.715746	3.39766	6.64119	7.056	4.57038	3.18884	4.76235	8.99877	5.28203	0.781768	63.9872	4.57052
TCGA-44-3918-01		8.08603	2.8794	2.68059	5.20697	1.18593	0.542481	3.81828	6.39366	6.55913	4.41121	3.50474	4.55335	9.86302	5.02073	1.47045	58.0899	4.14928
TCGA-44-3919-01		8.44217	3.80781	2.30833	4.71432	1.05597	1.77614	3.9867	6.9542	7.21585	5.0708	3.5831	4.51818	9.69252	5.57328	1.6604	61.9176	4.42269
TCGA-44-4112-01		7.63625	3.0852	2.42883	5.38651	3.18825	1.94866	2.81059	4.91542	6.42818	4.88931	4.39461	5.04998	10.1636	5.23975	0.145222	60.0741	4.29101
TCGA-44-5643-01		13.0923	3.92662	7.39853	3.70429	5.40818	1.85041	5.06589	6.85959	8.00664	6.71346	3.87087	5.74674	10.3916	6.521	0.245427	75.7092	5.4078
TCGA-44-5644-01		10.9237	4.95122	2.25194	5.05265	0.370657	3.05778	2.30119	5.95064	6.9242	6.51366	2.97184	4.66147	9.00812	3.87729	0.575985	58.4686	4.17633
TCGA-44-5645-01		12.5683	3.89827	5.35897	5.73024	8.97086	1.30111	4.96992	6.31386	7.04469	5.20408	4.12157	5.49517	9.08135	5.48945	2.35521	75.3348	5.38105
TCGA-44-5645-11		9.87234	3.42079	5.29244	6.3133	2.97643	0.380259	3.65744	6.93679	6.87721	4.15308	3.13354	4.69163	9.03365	5.07557	1.06993	63.0121	4.50086
TCGA-44-6144-11		11.205	3.96705	6.07416	6.62038	4.38442	0.703392	4.12999	7.09293	7.62012	3.99785	3.13151	5.12005	9.20651	5.13318	0.745374	67.9269	4.85192
TCGA-44-6145-01		24.0402	4.91993	9.85355	9.87949	7.76967	4.79662	5.45473	8.79985	9.61923	7.11596	6.70526	6.71345	11.4758	8.51548	5.05488	106.674	7.61957
TCGA-44-6145-11		9.98765	3.26306	5.52573	6.13196	3.15986	0.503191	3.18298	6.16466	7.20007	4.88808	3.27213	4.47534	9.62276	4.69697	0.0259745	62.1128	4.43663
TCGA-44-6146-01		18.146	4.31265	6.98999	8.61813	6.62086	4.61719	3.79233	6.5726	7.73245	6.0281	3.57287	6.73876	9.39572	5.52027	3.99214	84.5041	6.036
TCGA-44-6146-11		9.26958	3.50362	6.15462	5.34737	0.876432	0.695596	3.75404	6.38918	6.84071	4.47508	3.13416	4.93278	9.01077	4.75246	0.939519	60.8063	4.34331
TCGA-44-6147-01		9.66507	2.92712	5.75061	5.45114	4.01443	0.741217	2.57699	6.69024	6.77052	5.3088	3.82996	4.99596	9.28936	5.46635	0.212181	64.0249	4.5732
TCGA-44-6147-11		9.7237	3.74039	5.39773	5.69058	1.96593	1.02736	3.40909	5.54143	7.07365	6.18002	4.66318	4.59116	9.47067	4.67931	0.0235335	63.454	4.53243
TCGA-44-6148-01		13.298	3.54033	6.55856	6.47311	7.67141	0.503743	3.42963	6.45088	6.43218	4.87741	3.27456	5.29613	8.47326	5.75358	2.4588	71.1936	5.08526
TCGA-44-6148-11		10.3641	3.35353	6.29911	5.86894	4.10217	0.697235	3.39978	6.37529	6.87631	4.75373	3.628	4.86484	8.54594	5.33003	1.91169	66.0066	4.71476
TCGA-44-6774-01		7.86331	3.90275	3.08448	4.42651	0.47508	1.96507	3.13028	6.63389	7.07807	5.7159	3.30219	4.35148	8.39068	5.49827	0.040715	57.9954	4.14253
TCGA-44-6775-01		10.1541	3.6326	4.7692	5.80401	2.04478	1.97333	3.5598	6.96389	8.04038	5.68961	4.37745	5.57056	9.99153	6.41851	0.332388	69.168	4.94057
TCGA-44-6776-01	x	20.3417	4.863	10.4135	8.145	8.3261	4.54122	5.45026	10.5716	9.2859	7.66692	4.9685	6.87358	11.5048	5.88656	3.32515	101.822	7.273
TCGA-44-6776-11		11.1203	3.56557	6.55423	6.62974	3.77968	1.27638	3.73775	6.4203	6.89104	4.65429	3.2769	4.97187	8.74439	4.91454	2.01697	67.4336	4.81669
TCGA-44-6777-01		7.40737	3.55541	3.21025	4.83292	0.198414	0.985626	3.19537	6.49883	6.9446	5.41139	3.70545	4.78195	9.41522	5.08971	0.0614653	57.8866	4.13476
TCGA-44-6777-11		10.2271	3.31234	5.68888	5.76035	4.23416	0.322415	3.51421	6.55249	7.25607	4.19463	3.10149	4.76023	9.1349	4.8543	0	62.6865	4.47761
TCGA-44-6778-01	x	16.3316	3.94766	9.29578	7.9137	1.74522	2.00482	4.57941	6.38823	8.21415	4.75949	5.00939	7.20086	8.9902	5.55394	0.868203	76.4711	5.46222
TCGA-44-6778-11		9.7596	2.88405	5.52105	5.23317	2.73512	1.08264	3.39926	6.04272	6.92548	4.56732	3.0644	5.11085	8.60712	4.79334	0.757904	60.7244	4.33746
TCGA-44-6779-01	x	17.3883	4.90278	9.66116	8.14528	3.22879	3.43546	4.11489	6.25504	8.89514	6.81069	5.49169	6.41706	10.4908	6.59264	3.06742	87.5088	6.25063
TCGA-44-7659-01		11.3181	4.03254	4.66731	6.48176	7.21871	1.81163	2.76209	6.58029	6.4051	5.41899	3.3928	5.42399	9.49662	5.53854	2.08917	71.3196	5.09425
TCGA-44-7660-01	x	23.3343	5.98609	10.8304	9.52579	9.54256	4.76125	5.49103	7.19733	8.86988	4.91475	5.19263	5.7341	11.2076	4.90863	4.16045	98.3225	7.02304
TCGA-44-7661-01		7.1835	4.10201	3.6739	3.94923	0.88116	1.70794	3.29137	6.30059	6.70412	5.60896	4.17414	5.2894	9.75907	5.5142	0.0833798	61.0395	4.35996
TCGA-44-7662-01		5.88312	3.07856	1.1397	3.76053	0.0430271	1.24558	3.56875	6.01841	6.88406	5.89686	3.64055	4.50686	9.62884	5.63994	0	55.0517	3.93226
TCGA-44-7667-01	x	12.5988	3.67962	5.261	8.96455	2.07193	2.65184	4.11035	7.74767	7.93533	4.72037	4.46408	6.04996	9.42449	4.67547	0	71.7567	5.12548
TCGA-44-7669-01	x	17.5693	4.77792	9.78058	7.54743	2.8215	4.25735	5.40049	6.12709	9.15774	6.63321	5.87966	8.45137	10.033	5.48348	1.07415	87.425	6.24464
TCGA-44-7670-01		20.4256	4.36582	9.16353	8.99091	3.85798	5.33073	4.34343	8.41501	8.17971	8.94571	4.90966	7.4676	10.7017	7.01729	5.05852	96.7476	6.91054
TCGA-44-7671-01	x	25.0856	5.06221	12.4867	9.78856	8.2717	5.24133	6.01663	11.9291	9.42144	7.76389	5.3916	7.47827	11.5942	8.56022	4.98252	113.988	8.14202
TCGA-44-7672-01		8.46809	3.97478	4.61549	4.88735	2.6311	0.786335	2.73477	5.96248	7.07619	4.96584	2.72955	4.47945	9.69257	4.93259	0.128015	59.5965	4.25689
TCGA-44-8117-01		7.89491	4.98414	2.60441	5.5922	0.408367	0.371731	1.57541	7.25919	6.82914	4.37826	3.84776	5.11842	8.81028	5.66709	0.0360811	57.4825	4.10589
TCGA-44-8119-01		6.35517	3.98043	1.24918	2.36176	2.4021	3.43782	3.36351	6.53006	7.22146	5.13142	3.1869	3.92093	9.16852	5.79885	0	57.7529	4.12521
TCGA-44-8120-01		9.91547	4.47971	3.96142	7.45204	1.34964	0.648891	3.12085	7.7808	6.8742	5.77651	3.25367	5.2956	8.47437	5.86197	0.245916	64.5756	4.61254
TCGA-44-A479-01		11.8802	3.91206	4.24041	6.0256	1.22156	2.28293	5.25666	7.03239	6.90223	5.02896	3.59393	4.72176	9.29892	4.31003	0.0739687	63.9014	4.56439
TCGA-44-A47A-01		10.1335	3.77531	2.72334	6.2782	1.31463	2.92071	2.73507	6.22216	6.6483	4.72889	3.15514	5.14279	9.95449	5.09643	0.0333045	60.7288	4.33777
TCGA-44-A47B-01		6.2568	3.62558	4.69737	2.21578	0.517643	1.86551	2.9501	5.87814	6.43098	5.10223	3.65801	4.74456	9.24733	6.16675	0.186539	57.2865	4.09189
TCGA-44-A47G-01		15.0516	3.50193	8.3877	7.85858	3.19606	1.66495	4.38729	6.77702	7.28118	6.03518	4.79436	5.88676	9.87574	6.50615	2.68821	78.8411	5.63151
TCGA-44-A4SS-01	x	24.5152	4.13496	10.2745	10.5635	7.06365	5.35817	6.28789	8.01977	9.732	8.08009	7.25357	7.34268	10.2436	8.41111	4.55189	107.317	7.66552
TCGA-44-A4SU-01		7.05761	2.97672	4.17329	4.49248	0.305642	1.20093	2.59281	6.45243	6.80745	5.19335	3.11294	4.4204	8.2463	4.67576	0.109737	54.7602	3.91145
TCGA-49-4486-01	x	23.0709	3.91715	11.6841	9.94213	11.0837	2.356	5.05321	12.4025	9.15591	6.54377	3.9676	5.88445	10.7205	6.23857	2.73478	101.684	7.26317
TCGA-49-4487-01		8.45117	4.59757	3.26856	4.61409	3.01116	1.33833	3.29347	8.58212	7.48123	4.02484	3.3774	4.43	10.3948	5.62176	0	64.0354	4.57395
TCGA-49-4488-01	x	17.1087	3.68569	8.53063	7.74384	1.83071	3.60909	3.40389	8.87148	7.5186	8.16619	4.20247	6.45976	10.77	5.89262	3.90776	84.5928	6.04234
TCGA-49-4490-01		7.48663	2.59817	2.44955	4.32894	2.41191	0.920158	2.32941	6.43859	7.1738	4.93875	2.55856	3.7406	9.06247	4.72059	0.314376	53.9859	3.85613
TCGA-49-4490-11		9.71826	2.58969	5.30443	6.21971	1.22638	0.42808	3.44431	6.44045	6.30763	4.4236	2.76183	4.09592	8.64261	4.43399	0.267146	56.5858	4.04184
TCGA-49-4494-01		12.1368	3.9564	6.40556	7.44713	1.36615	2.38384	3.76374	6.92752	6.80525	4.73084	3.8691	4.75495	9.40836	4.48533	0.87091	67.1751	4.79822
TCGA-49-4501-01		9.55624	3.61932	4.56296	5.22176	2.0155	0.664776	4.31563	7.10686	7.57769	4.92479	2.95727	4.18097	9.28048	5.28215	0.0262822	61.7365	4.40975
TCGA-49-4505-01		5.69393	2.81308	2.48571	2.76487	0.967274	1.53837	2.2349	6.40772	6.6273	5.49513	3.05717	3.92984	9.54114	5.06526	0.0172781	52.945	3.78179
TCGA-49-4506-01	x	20.1843	4.30842	9.56724	8.61653	5.29766	3.6465	5.05617	7.53746	7.90908	6.06626	4.76803	5.28737	10.7069	6.11198	4.4264	89.306	6.379
TCGA-49-4507-01	x	20.7343	5.42321	10.2133	9.80436	4.48396	3.69109	4.16624	7.5233	8.12029	6.48681	4.1505	4.20231	11.8018	6.62826	3.79715	90.4925	6.46375
TCGA-49-4510-01		11.6386	3.71354	7.96367	5.4464	1.71645	1.6405	3.36429	9.55859	6.81018	3.71139	2.22667	3.65939	9.15023	3.95851	0.0871249	63.0069	4.5005
TCGA-49-4512-01		7.0495	3.34633	1.87603	3.44932	1.28309	0.461063	2.16096	6.76268	6.48211	4.05375	2.18477	3.74732	10.549	4.2799	0.0444392	50.6808	3.62006
TCGA-49-4512-11		9.40157	2.53663	5.20568	5.41016	1.50222	0.195979	3.72743	6.55404	6.64585	4.34883	2.69421	3.70268	9.72592	4.42005	0.0983167	56.768	4.05486
TCGA-49-4514-01	x	24.2345	4.74413	12.2034	11.0872	7.0343	3.25247	4.10029	8.79291	9.2364	7.36219	4.48644	5.12141	10.6886	6.83063	4.74373	99.6841	7.12029
TCGA-49-6742-01	x	21.5565	4.1608	9.35424	9.87071	7.91863	4.09316	4.74352	6.55078	9.97474	6.5141	4.89155	7.34089	10.8664	6.70833	6.01331	99.0011	7.07151
TCGA-49-6742-11		10.4454	3.16831	6.12428	5.77599	4.6059	0.340461	3.5274	6.35047	6.98778	4.15959	3.07651	4.76387	9.18646	5.07621	0.370505	63.5137	4.5367
TCGA-49-6743-01	x	18.9076	4.81662	11.1934	8.77947	4.02328	3.66938	5.7195	7.5181	9.25053	7.61823	5.49564	7.26515	10.1923	6.51429	3.9983	96.0542	6.86101
TCGA-49-6743-11		9.65254	3.11055	5.79406	6.13697	1.76219	0.531367	3.76909	6.42237	6.82641	4.01752	2.83605	4.79656	8.81414	4.78751	0.576236	60.181	4.29864
TCGA-49-6744-01		10.0943	3.8734	4.93551	6.41254	1.75077	1.19282	4.00232	6.542	7.78816	4.87416	3.61966	4.94274	9.68516	5.64379	1.46437	66.7274	4.76624
TCGA-49-6744-11		11.0179	3.24992	6.32987	6.88764	3.96064	0.741715	3.94791	6.30455	7.3643	4.47294	3.43259	5.24658	8.59838	5.11398	0.214461	65.8655	4.70468
TCGA-49-6745-01		6.73948	3.29415	2.79268	3.23166	1.03641	1.26722	4.0087	6.32632	7.14093	5.77786	3.688	5.68246	9.6593	5.9621	1.47711	61.3449	4.38178
TCGA-49-6745-11		9.72683	2.77036	5.59891	6.14051	2.40257	0.245975	3.29054	6.90331	6.56097	4.28523	3.16943	4.63316	8.84644	4.43175	1.05037	60.3295	4.30925
TCGA-49-6761-01		5.29496	3.05116	1.85147	0.905936	0.588843	0.924189	2.12003	5.63827	6.24564	4.98553	2.73793	3.13621	10.4371	4.18334	0.19893	47.0046	3.35747
TCGA-49-6761-11		10.6479	3.3008	5.49282	6.06861	4.99573	0.976138	3.36117	6.87381	7.3207	4.29073	2.84375	4.76116	8.74074	4.65732	1.41427	65.0977	4.64984
TCGA-49-6767-01		6.25312	4.48736	0.506496	1.6575	0.361359	0.666355	3.21589	5.15623	6.45446	5.34829	3.69093	5.28045	10.3592	6.41091	0.519686	54.1151	3.86536
TCGA-49-AAQV-01		8.97277	3.72764	3.47775	3.11963	1.30352	1.39088	3.71834	7.22259	7.66105	4.43363	3.16907	4.95071	10.0521	5.08788	0.162065	59.4768	4.24834
TCGA-49-AAR0-01		20.3184	4.14067	11.6026	8.66808	5.15654	3.26976	4.02917	9.87936	9.60061	5.64657	4.70153	6.47227	10.5193	7.74834	3.01747	94.4522	6.74659
TCGA-49-AAR2-01		19.4499	5.30712	9.73474	10.2354	8.61971	1.83757	3.5642	8.71432	7.49139	5.87753	2.4968	4.56347	9.62992	5.94645	3.64289	87.6615	6.26154
TCGA-49-AAR3-01		17.7592	4.38204	8.83642	6.44238	5.01736	4.81778	5.0774	6.84966	7.82817	6.9922	4.96465	6.08017	10.0041	6.82521	3.84544	87.963	6.28307
TCGA-49-AAR4-01		7.99874	3.48367	4.17	4.59079	2.89819	1.01555	3.2903	5.80576	6.80117	4.74148	2.99159	3.69126	8.73369	4.80322	1.57768	58.5944	4.18531
TCGA-49-AAR9-01		20.267	4.72111	7.03044	9.06916	7.79865	4.81807	4.97999	5.79899	10.1013	8.00439	5.64697	6.7804	11.3766	7.25016	3.47685	96.853	6.91807
TCGA-49-AARE-01		20.2923	4.31536	12.6353	10.2436	4.61983	4.2884	5.30209	7.58522	8.77955	6.0865	4.37751	6.36368	11.087	5.77797	5.30068	96.7627	6.91162
TCGA-49-AARN-01		13.0735	3.88653	3.82529	5.98968	4.61183	2.63917	1.86671	6.95708	6.25597	5.27295	2.57748	4.41966	9.39159	5.15119	1.8923	64.7374	4.6241
TCGA-49-AARO-01		8.10732	3.56686	4.42057	3.38906	4.50392	0.873694	2.31397	6.64416	6.42143	4.65322	3.6438	4.49697	8.91828	5.13775	1.05852	60.0422	4.28873
TCGA-49-AARQ-01		10.7133	2.90465	3.75961	7.0923	0.240251	1.48438	3.50841	6.47991	6.30264	5.66962	2.16419	3.38495	10.54	4.19246	2.48199	60.2053	4.30038
TCGA-49-AARR-01		12.9398	3.25009	7.70292	5.98572	6.31285	0.679286	3.15626	6.15234	6.61699	5.52026	3.89879	5.15967	9.23615	5.95269	2.88505	72.5091	5.17922
TCGA-4B-A93V-01		18.1733	4.87679	11.834	8.65712	2.99685	3.33159	4.99232	9.42757	8.17115	6.03697	3.74785	5.73069	10.9304	5.63982	1.23917	87.6123	6.25802
TCGA-50-5044-01		8.84868	3.41954	4.397	4.99842	1.21703	2.07403	3.3993	5.75872	6.88331	5.2182	2.50236	2.92086	10.7931	5.17246	1.11844	59.8727	4.27662
TCGA-50-5045-01		7.33936	3.16177	3.59902	3.77137	1.43685	0.892187	2.93766	6.39183	6.29345	4.39326	2.9988	4.27891	9.47801	4.62048	1.17143	55.425	3.95893
TCGA-50-5049-01		7.02745	3.35284	3.15712	3.28909	2.34542	0.551625	3.54272	7.17915	6.69822	4.59126	3.53525	4.57235	8.96628	4.75405	0.0366943	56.5721	4.04086
TCGA-50-5051-01	x	20.5928	5.71342	10.9172	9.74973	3.33785	3.99479	5.42492	10.3864	8.31866	6.96332	4.33397	6.52766	10.9375	5.43747	1.21895	93.2619	6.66156
TCGA-50-5055-01		9.08921	3.36628	4.96712	5.24448	2.28914	0.69239	3.45675	6.09671	6.60586	4.32753	2.65918	4.27115	8.97117	4.3222	0.748439	58.0184	4.14417
TCGA-50-5066-01		16.4127	3.10877	9.28593	9.81576	1.72442	2.8081	4.71802	7.4996	7.86415	6.06179	5.33788	6.95748	10.2824	7.39842	1.07191	83.9347	5.99533
TCGA-50-5066-02		22.4038	5.60627	10.6749	8.95232	4.62704	3.9663	6.2879	8.8463	9.26364	7.80524	6.43995	8.55647	10.5237	9.09604	4.68477	105.331	7.52364
TCGA-50-5068-01	x	8.8844	3.34207	4.01914	6.18501	1.44213	0.501583	3.88478	7.37374	5.42582	4.39612	3.11164	4.28842	9.19191	4.90926	0.115329	58.187	4.15621
TCGA-50-5072-01		20.9167	5.19473	9.31582	9.37193	7.05024	5.03076	5.38285	7.23744	9.88583	7.35382	5.19739	8.28936	10.5075	7.0652	4.62462	101.508	7.25054
TCGA-50-5930-01	x	11.7508	3.79747	6.8638	5.85643	2.73571	1.51893	2.75019	6.57062	7.7128	6.19082	3.46398	4.76659	9.63539	5.22286	1.00095	68.0865	4.86332
TCGA-50-5930-11		11.0274	3.59403	6.39438	7.2061	2.65421	0.100998	3.0868	6.31168	7.43639	4.29129	2.92547	4.8362	9.58945	4.19219	0.130154	62.7493	4.4821
TCGA-50-5931-01		10.8776	3.38023	5.98732	2.7263	2.52816	2.24365	3.91138	6.54249	8.00778	5.18306	3.62927	4.52485	10.6322	4.50516	4.05376	67.8556	4.84683
TCGA-50-5931-11		9.52054	3.40441	5.45964	6.24736	2.36173	1.10582	3.39806	6.62874	6.60587	4.45154	3.0643	4.43682	8.89507	4.26613	0.734447	61.0599	4.36142
TCGA-50-5932-01		11.1701	4.21934	7.41315	5.686	1.92426	0.803191	3.28591	5.95112	6.58378	6.17208	3.70484	5.15495	8.73013	4.76265	0.644283	65.0357	4.64541
TCGA-50-5932-11		8.92111	3.34038	5.29756	5.64519	1.32278	0.425578	3.27523	6.36074	7.04337	4.34261	3.25894	4.88921	9.30974	4.78567	0.0307559	59.3277	4.2377
TCGA-50-5933-01		6.26009	3.77698	2.04483	2.84527	0.0337496	2.39005	3.79558	6.59159	6.9336	6.13308	5.33266	4.74115	9.39493	5.41586	1.18088	60.6102	4.3293
TCGA-50-5933-11		10.1933	3.14592	6.33508	5.62486	3.38082	1.43159	3.53075	5.82401	7.3963	5.20164	3.71608	4.98838	9.29289	5.11647	0.840065	65.8248	4.70177
TCGA-50-5935-01		10.1302	3.86551	5.80132	6.17786	0.772584	0.586198	3.52403	6.1348	6.31675	5.5047	3.27682	5.01413	10.0426	4.13385	0.0441186	61.1952	4.37109
TCGA-50-5935-11		10.2687	3.36432	6.05969	6.08682	4.03624	0.465022	3.37099	6.52097	7.10008	4.568	3.68439	5.03479	8.58081	4.87835	0.623675	64.3742	4.59815
TCGA-50-5936-01	x	18.3102	5.16041	5.84715	7.06259	8.45887	4.28493	4.63902	7.39465	9.55492	7.73776	5.59535	7.40555	10.4018	5.91251	4.88229	94.3378	6.73842
TCGA-50-5936-11		11.4443	3.6065	5.77567	6.45635	5.70735	1.2489	3.97935	6.69047	7.73809	4.29622	3.36635	5.13272	9.19847	4.87486	1.04792	69.1192	4.93709
TCGA-50-5939-01	x	21.3341	4.53564	9.29117	7.77144	9.4501	6.34241	4.04988	7.3932	8.722	7.20732	5.76237	6.59674	10.8414	8.60972	4.83939	101.413	7.24377
TCGA-50-5939-11		8.26605	2.87066	4.2648	4.88987	2.2153	0.541605	3.53428	5.92739	7.15514	4.38385	3.06435	4.90697	8.59733	4.47425	0.809025	57.6348	4.11677
TCGA-50-5941-01		7.99921	3.90626	3.44082	3.69259	2.67493	1.30442	3.69998	7.1919	7.53174	5.74311	3.85075	4.76747	9.70258	4.54443	0.736659	62.7876	4.48483
TCGA-50-5942-01		11.0464	3.4712	6.09124	6.7239	2.69933	2.12416	3.20061	7.142	6.32613	5.51681	3.28989	5.78035	8.88286	4.83134	2.46494	68.5448	4.89605
TCGA-50-5944-01		11.5181	3.92541	6.10187	6.4001	3.6985	2.42191	4.7418	6.76037	6.75489	5.0822	3.97048	6.65441	9.53304	5.59723	2.30921	73.9514	5.28224
TCGA-50-5946-01		5.2362	3.44746	0.961029	3.08218	1.08402	0.331084	2.4793	5.79715	6.84358	4.95005	3.48628	4.71398	8.19486	5.36101	0.586564	51.3186	3.66561
TCGA-50-5946-02		5.84817	3.57527	2.4988	3.25608	0.717707	0.828799	2.91261	5.8747	6.91192	4.60127	3.3395	5.01521	8.5297	4.63837	0.858287	53.5582	3.82559
TCGA-50-6590-01		11.0338	4.21982	2.71236	4.78881	0.687231	2.22373	4.45324	6.85658	6.85117	5.61768	4.93075	5.68127	10.9049	7.06243	2.6754	69.6654	4.9761
TCGA-50-6591-01		5.60772	2.79067	0.438411	1.38195	0.398855	1.96686	3.55855	5.70268	8.11363	5.64579	2.57965	4.65316	9.48443	5.97963	0.184256	52.8785	3.77704
TCGA-50-6592-01		27.1999	4.21284	12.2893	11.3925	10.6643	5.06152	5.83357	7.77202	8.96414	8.55582	6.34612	8.40473	11.4064	10.4971	6.14183	117.542	8.39587
TCGA-50-6593-01		11.8531	4.81981	5.07793	5.77171	3.47374	0.433004	2.83841	7.19429	7.68119	6.31928	4.07743	5.11638	9.26407	5.73018	1.63428	69.4317	4.95941
TCGA-50-6594-01		6.64642	4.3173	1.97687	3.27904	1.48704	1.90508	4.23364	7.67133	7.18313	5.34746	3.7213	5.7891	9.81674	5.18787	0.380623	62.2965	4.44975
TCGA-50-6595-01		7.54734	4.01858	3.34762	3.48522	2.18781	1.85916	3.446	6.30735	7.16306	5.5821	3.77103	4.67704	10.2772	7.27978	1.42279	64.8248	4.63034
TCGA-50-6595-11		9.16436	3.41564	5.22846	5.93432	3.0008	0.753431	3.40616	6.50415	6.77802	4.29108	3.42199	4.72873	8.83693	5.06374	0.387785	61.7512	4.4108
TCGA-50-6597-01		15.1358	3.91836	9.046	6.23458	1.35644	0.296033	3.7778	7.56209	7.10556	4.35042	2.00038	2.79541	12.5401	6.13969	2.02748	69.1503	4.93931
TCGA-50-6673-01		13.6065	3.78247	3.38224	5.62317	1.34629	1.13399	4.15768	6.97764	7.30763	5.9765	3.96835	5.7191	9.5017	5.41416	2.40721	66.6981	4.76415
TCGA-50-7109-01		8.60581	4.0334	4.49744	4.09779	1.76845	2.12553	4.28875	9.21567	6.62619	6.21936	3.44378	5.51959	9.29713	4.97962	0.123984	66.2367	4.73119
TCGA-50-8457-01		7.14335	3.53599	3.07359	5.56594	1.16365	1.60957	3.02604	6.24542	5.83604	4.83352	3.10555	5.10191	8.8606	5.12064	0.0701051	57.1486	4.08204
TCGA-50-8459-01		11.3357	3.08363	5.49731	6.18459	2.68571	2.24617	1.90869	5.92843	6.91694	4.59237	2.81361	4.4096	8.60466	4.69472	2.55589	62.1223	4.43731
TCGA-50-8460-01		9.49639	3.87368	3.44597	6.79702	3.13386	0.789543	2.92483	6.37059	6.7576	4.77055	3.62147	5.12829	8.74073	4.05861	1.6665	62.0792	4.43423
TCGA-53-7624-01	x	17.6183	5.31099	8.94616	9.27595	0.812429	4.30277	5.34609	7.35524	9.39908	5.58021	5.39655	7.11779	11.1411	9.14663	3.43496	92.5659	6.61185
TCGA-53-7626-01		6.75487	3.7525	2.8119	3.72133	2.25615	0.600964	3.47376	6.9899	6.92343	4.62134	3.7305	5.08623	9.34513	5.72676	0.312433	59.3523	4.23945
TCGA-53-7813-01		9.7355	4.34271	5.35096	6.118	0.303887	1.71247	4.07809	6.75457	6.25785	5.85187	2.62191	4.29345	10.5125	4.46065	0	62.6589	4.47564
TCGA-53-A4EZ-01	x	24.1929	5.40511	12.6337	11.5032	2.72375	3.0464	5.41383	9.13109	9.04341	5.28847	6.09146	6.81423	11.1457	8.05581	4.02127	100.317	7.16553
TCGA-55-1592-01		10.686	2.90887	3.72451	5.71887	3.50132	1.03116	5.07672	7.06746	7.42896	6.39843	3.8699	6.81386	8.92469	6.29011	0.311117	69.066	4.93328
TCGA-55-1594-01		18.0826	3.82632	10.7582	10.1804	2.26918	2.41698	4.65545	6.93612	8.23283	8.30905	4.11328	6.21348	8.71291	6.26436	2.34109	85.2296	6.08783
TCGA-55-1595-01		6.51472	3.3893	2.64543	4.11014	0.668992	2.56109	3.10745	6.6628	6.23487	5.15528	3.22933	3.69949	11.0315	5.59359	0.36585	58.4551	4.17537
TCGA-55-1596-01		17.696	4.94684	7.69789	9.26901	2.57515	1.46723	5.37892	7.14416	7.63544	6.90085	3.71761	6.11306	8.77791	4.41617	0.706284	76.7465	5.48189
TCGA-55-5899-01	x	23.9361	5.42969	11.476	10.0065	4.18703	3.65938	6.7541	8.06587	9.38832	8.19151	7.02657	7.60498	10.4163	3.06182	4.81765	100.086	7.14898
TCGA-55-6543-01		8.22016	3.52901	3.10695	5.22117	1.35366	2.72755	3.04788	6.85481	6.72757	5.14933	3.47351	5.33167	9.75883	5.55646	0.0364088	61.8748	4.41963
TCGA-55-6642-01		6.879	4.019	2.41119	3.92672	0.77958	3.4221	2.76994	7.75295	6.48364	5.00469	3.46478	5.24733	8.33231	4.92538	0	58.5396	4.1814
TCGA-55-6712-01		6.27499	4.03639	2.25808	3.39759	0.984379	2.0475	3.22151	6.02383	7.54375	4.99529	3.86124	6.24755	8.81093	5.50863	0.951253	59.8879	4.27771
TCGA-55-6968-01		20.3115	5.01469	11.5023	8.20372	4.19864	2.83043	4.78343	7.243	8.94078	5.49213	5.78316	7.26702	10.806	5.0071	4.0268	91.0992	6.50709
TCGA-55-6968-11		10.1498	3.61376	4.96434	5.30388	4.42569	0.388015	3.46651	6.84746	7.68329	4.24566	2.7849	4.54625	8.6754	3.99759	1.59903	62.5418	4.46727
TCGA-55-6969-01		8.33262	4.09623	5.26771	4.91076	0.215061	2.06343	3.12419	6.48975	6.96859	5.28605	4.01532	4.62423	9.268	5.26294	0.0626589	61.6549	4.40392
TCGA-55-6969-11		8.7559	3.47339	5.13121	4.82469	2.72585	0.846145	3.71993	6.3034	7.00129	4.2006	2.89866	4.95049	8.6128	4.94679	0.734215	60.3694	4.3121
TCGA-55-6970-01	x	19.8554	5.27666	10.7259	10.041	5.59138	3.09455	4.43093	6.87722	8.93011	7.58304	5.14756	6.85623	10.3322	6.23113	0.245121	91.363	6.52593
TCGA-55-6970-11		9.52712	3.1603	5.4162	5.87449	2.46113	1.36396	3.90881	6.32119	6.98453	4.52145	3.13488	5.00177	9.13399	5.3509	0	62.6336	4.47383
TCGA-55-6971-01		10.7236	3.91059	5.58166	5.5116	2.92416	3.2175	3.84644	6.53574	7.23354	4.52985	3.59866	5.11757	8.76554	4.98853	0.231552	65.9929	4.71378
TCGA-55-6971-11		9.16931	3.34865	5.17352	5.53693	3.22476	0.977377	3.52457	6.2522	7.12386	4.04688	2.89709	4.74802	9.00707	4.87318	0.643217	61.3773	4.3841
TCGA-55-6972-01	x	22.4301	5.24731	12.3586	9.40259	7.64573	3.06888	5.26123	11.8214	9.12366	7.88697	4.69662	6.19155	11.7893	6.38379	4.98765	105.865	7.5618
TCGA-55-6972-11		10.2147	3.33343	5.97638	6.45784	2.57179	0.718623	3.61138	6.48544	6.89171	4.26299	3.04558	4.5321	8.69551	4.56304	1.19775	62.3436	4.45311
TCGA-55-6975-01	x	17.6559	5.10815	10.2133	7.44847	6.03817	4.23872	5.17314	7.38022	7.83776	6.78962	4.92793	6.65836	9.86434	7.11006	2.86272	91.651	6.5465
TCGA-55-6975-11		9.40807	3.2377	6.19286	5.29237	2.74304	2.1979	3.27557	6.16396	6.91931	4.63206	2.65681	4.86441	8.29163	5.30895	0.670748	62.4473	4.46052
TCGA-55-6978-01		7.06485	4.12555	2.63828	3.00172	0.388377	2.2728	3.66284	6.19125	7.62997	5.90709	3.80866	6.08085	8.98027	5.57988	0.247303	60.5148	4.32249
TCGA-55-6978-11		10.0283	3.60229	5.25362	5.75748	4.3056	0.913824	3.4381	6.5733	6.89598	4.64732	3.54679	4.90578	8.77039	5.27076	1.91807	65.7993	4.69995
TCGA-55-6979-01		7.95764	3.72781	1.7773	4.49242	1.01181	1.60733	3.94963	7.33141	7.28263	4.65833	4.02935	4.74035	10.0187	5.94667	0.595028	61.1688	4.3692
TCGA-55-6979-11		8.51069	3.55454	4.5938	4.27791	1.50446	0.867517	3.85813	6.33008	7.59155	4.02416	2.8911	4.70035	9.26139	4.82107	1.06872	59.3448	4.23891
TCGA-55-6980-01		9.51271	3.54769	4.54935	5.25142	0.91205	0.474501	2.98126	7.24771	8.13986	4.90276	4.21471	4.27296	9.23525	5.89891	1.40879	63.0372	4.50266
TCGA-55-6980-11		9.00475	3.36688	5.9172	5.05463	2.66806	0.574086	2.87189	6.39747	6.75964	4.22086	2.66609	4.34858	8.47772	4.7662	0.206583	58.2959	4.16399
TCGA-55-6981-01		7.44618	2.52329	2.72961	4.48466	0	2.79255	4.25256	6.60625	7.43458	5.04654	3.58633	5.09186	8.89571	5.0286	0.0377082	58.5103	4.1793
TCGA-55-6981-11		9.20289	3.05108	5.34552	5.3082	2.86802	0.985539	3.59863	6.12914	7.11842	4.12359	2.90102	4.46014	8.44936	5.1151	0	59.4538	4.2467
TCGA-55-6982-01	x	12.8766	4.11569	6.57418	6.76837	1.58921	2.34011	4.39495	7.32623	7.96304	7.02664	4.46224	6.31971	9.44943	5.94589	3.26469	77.5404	5.5386
TCGA-55-6982-11		9.84331	3.69697	5.90306	5.35529	3.32961	0.601484	3.93952	6.79092	7.15511	4.6894	3.56115	4.71247	9.11914	5.06331	0.900261	64.8177	4.62983
TCGA-55-6983-01		13.5654	3.74273	7.18194	7.48848	4.34729	3.46767	3.75897	8.46969	7.14569	5.46228	3.7179	5.30953	9.14109	4.58998	0.155062	73.9783	5.28417
TCGA-55-6983-11		9.45564	3.11918	5.58226	5.45913	2.87935	1.40954	3.38821	6.05587	7.2975	4.63548	2.93595	4.75529	9.0548	4.4344	0.175915	61.1829	4.37021
TCGA-55-6984-01		17.179	3.8915	6.22324	7.51397	5.49962	4.17157	2.53423	7.21421	7.93311	5.41471	4.09768	5.90493	10.2937	5.63066	3.5768	79.8999	5.70714
TCGA-55-6984-11		10.3592	3.40094	6.24061	5.94111	3.13824	0.223164	3.78714	6.92497	6.95481	4.2195	3.18705	4.48968	9.03745	4.9657	0	62.5104	4.46503
TCGA-55-6985-01		8.32936	3.53176	4.29538	4.25521	4.01027	1.43972	3.15027	6.3161	6.85827	5.57276	3.86357	5.23271	9.79282	5.38593	1.57524	65.28	4.66286
TCGA-55-6985-11		13.7768	3.57582	7.32281	6.29651	7.30575	1.92583	3.95982	7.28165	7.55988	4.73857	3.55407	5.06015	9.68042	5.25795	2.20365	75.7229	5.40878
TCGA-55-6986-01		9.1315	3.73012	3.89762	3.42802	1.99178	4.77494	4.32538	7.3341	7.03881	5.74257	3.24479	5.81864	9.61128	5.86574	1.51299	68.3168	4.87977
TCGA-55-6986-11		10.7663	3.36306	6.30217	6.5295	4.67149	0.512978	3.12701	6.68437	6.4173	4.89289	3.86652	4.77567	8.50722	5.84099	0.974283	66.4655	4.74753
TCGA-55-6987-01	x	13.7627	3.84448	7.68006	6.41581	1.86145	1.921	4.33325	7.50896	7.67551	5.42951	4.23377	4.61295	9.81205	8.07389	0.628799	74.0315	5.28796
TCGA-55-7227-01		7.67	4.05489	3.00982	4.49265	1.4351	2.07945	3.26006	6.7116	6.43043	5.49766	3.59353	5.14867	9.25077	5.99225	0.346373	61.3033	4.3788
TCGA-55-7281-01		5.82956	3.18248	2.70061	2.69447	0.944253	0.387162	1.91117	6.28931	6.87081	4.15489	2.60953	4.0766	9.38681	4.80337	0.814792	50.8263	3.63045
TCGA-55-7283-01		7.46922	3.50988	3.27734	4.38135	1.73453	0.546389	2.67385	5.94867	6.45298	5.69981	3.47478	5.18521	9.14995	6.023	0.0202939	58.078	4.14843
TCGA-55-7284-01		16.006	3.68727	5.17548	7.99865	5.01537	3.20923	3.2253	6.24356	6.79465	4.64685	3.39651	5.92678	9.16104	5.51539	0.0141486	70.0102	5.00073
TCGA-55-7570-01		25.6966	6.20302	11.5818	11.2477	8.71691	5.37845	7.03744	9.23153	10.1408	6.60469	6.87334	7.50808	10.4135	8.09356	5.67723	114.708	8.19343
TCGA-55-7573-01		10.4872	3.38928	5.76916	5.85481	4.74236	1.53359	3.51023	6.34637	7.43863	5.92262	4.13939	5.05925	8.2697	5.92927	2.20369	70.1084	5.00774
TCGA-55-7574-01		9.60006	3.60504	6.69688	5.95149	1.21519	0.835185	2.92166	6.59306	6.59237	4.36497	3.59872	4.81747	8.87611	5.13386	0	61.202	4.37157
TCGA-55-7576-01		9.55365	4.23415	5.03577	5.91704	0.623562	0.672401	3.7158	6.51101	7.51814	6.03916	4.15749	5.22745	10.344	6.09638	0	66.0923	4.72088
TCGA-55-7724-01		16.7166	2.61818	7.92547	6.82744	4.4031	1.38912	4.97961	6.48369	7.4227	5.57929	4.09272	6.19528	10.1611	5.93201	1.79281	75.8026	5.41447
TCGA-55-7725-01		9.63734	2.4634	4.38904	4.92836	0.325006	0.755152	2.09362	5.74386	6.10237	5.34656	2.89302	6.16134	9.80682	5.62569	1.13718	57.7714	4.12653
TCGA-55-7726-01		10.2007	3.3257	5.76175	5.80185	4.01948	2.24232	1.09058	6.25964	6.61781	5.78645	4.53429	4.4235	10.8033	5.96596	2.38771	69.0203	4.93002
TCGA-55-7727-01		9.65484	3.10453	5.32241	5.14721	2.88025	2.34288	3.42223	6.38773	6.94451	6.78954	3.90458	5.93637	10.398	5.90749	0.745914	69.2337	4.94526
TCGA-55-7728-01		15.4075	3.37617	4.75424	7.5962	3.45267	2.38815	2.79026	6.13629	6.94784	3.08651	2.11257	4.35459	9.68027	4.19899	0.390477	61.2652	4.37609
TCGA-55-7815-01	x	15.6268	3.60457	10.0239	7.5027	0.214372	4.47244	4.07282	5.442	7.21819	6.25983	4.59061	5.44075	9.94726	5.19504	0.0843391	74.0688	5.29063
TCGA-55-7816-01		8.05676	3.76776	4.49729	5.09776	2.00355	0.793913	3.47374	6.72019	6.57347	5.09799	3.27101	5.04395	9.10296	5.03861	0.0707228	60.5529	4.32521
TCGA-55-7903-01		6.51136	3.5554	2.25415	3.832	0.161279	1.29787	2.49456	6.1516	6.46345	5.76078	3.29599	3.9166	10.8909	5.72609	0.289189	56.0899	4.00642
TCGA-55-7907-01		11.0802	3.57292	3.2167	6.20396	1.99555	0.949114	3.72182	6.58012	6.84162	5.1517	3.62416	5.82685	9.51033	4.71076	0.245704	62.1513	4.43938
TCGA-55-7910-01		7.796	4.68984	5.93945	2.7942	0.631383	2.90398	4.0739	5.25895	6.25256	4.21411	3.94022	4.5294	9.73579	4.08684	0.10137	59.152	4.22514
TCGA-55-7911-01		7.51131	4.27232	3.46177	4.59663	0.201167	1.30315	2.86791	6.73378	6.43674	5.14054	3.89576	4.72016	9.34164	4.85311	0	57.8247	4.13033
TCGA-55-7913-01		7.53374	4.48466	1.95351	3.882	1.37064	3.58799	3.19437	5.37113	6.4357	4.24497	2.98708	5.65039	10.1264	4.92545	0.0241501	58.2384	4.15989
TCGA-55-7914-01		11.0371	3.99883	2.45486	5.11147	1.5653	1.80747	2.98996	8.08187	5.82599	6.16432	3.82414	5.50006	9.13085	4.19701	0.150105	60.8022	4.34302
TCGA-55-7994-01		5.12758	3.66948	1.60072	1.00947	0.266718	2.47075	3.71311	6.02621	7.34146	5.74724	3.99447	5.93367	8.99489	4.87596	0.124828	55.769	3.9835
TCGA-55-7995-01	x	23.975	5.04437	10.4597	9.35499	8.70828	5.30053	6.31238	9.28587	10.3685	5.29668	7.69788	7.10132	11.1475	8.8427	6.17011	111.091	7.93506
TCGA-55-8085-01	x	22.2018	5.89673	11.7089	9.6498	6.97834	3.65518	4.07287	10.3242	8.70586	8.33272	5.21305	6.83421	10.8858	7.50744	2.47289	102.238	7.30271
TCGA-55-8087-01		7.35917	3.21759	3.67261	3.60198	0.591174	0.594474	4.22123	6.69782	6.81406	5.39718	3.34885	5.28037	9.38549	5.74793	1.69576	60.2665	4.30475
TCGA-55-8089-01		18.6887	4.25557	8.62215	8.92014	8.02421	5.77149	4.16061	6.48791	8.89666	7.416	6.14239	5.82526	10.0853	7.16338	1.73838	93.5095	6.67925
TCGA-55-8090-01		9.25604	4.26617	5.72525	4.00941	2.11789	3.70102	3.18756	6.60486	6.63806	4.71068	3.31883	5.32888	9.89769	3.26593	0.441232	63.2135	4.51525
TCGA-55-8091-01		14.3492	3.90914	7.07458	7.55138	4.80305	4.47606	4.19166	7.17336	7.78438	7.17559	3.79325	5.74549	10.3372	6.23531	3.11317	83.3636	5.95455
TCGA-55-8092-01		13.9058	4.08614	6.69876	9.35859	4.7553	1.47093	2.38373	6.04888	8.0458	4.42745	3.93613	4.34513	9.52939	4.95621	0.0184255	70.0609	5.00435
TCGA-55-8094-01	x	11.9657	3.07497	4.46268	7.63202	0.791265	1.76098	3.00608	6.35428	7.35278	6.60865	3.26499	5.38836	9.82274	4.10945	0.035311	63.6646	4.54747
TCGA-55-8096-01		9.63576	3.22953	2.13663	5.58899	0.308294	0.932706	3.40347	6.22388	6.88312	6.4827	3.34805	4.44311	9.09066	5.07574	0.0735408	57.2204	4.08717
TCGA-55-8097-01		8.50993	3.97192	4.49702	4.60157	2.06552	0.533338	3.89823	7.38104	6.54835	4.89137	2.97335	4.33938	9.4313	5.44628	0.478549	61.0572	4.36123
TCGA-55-8203-01		10.898	3.85864	5.54412	5.81229	1.68167	2.24159	4.10764	6.18757	6.85155	5.1881	3.25165	5.71646	9.77858	4.59775	0.508654	65.3263	4.66616
TCGA-55-8204-01		16.3032	2.7655	8.1537	4.91785	6.4829	3.10778	2.98137	6.41605	6.99457	5.5137	5.13528	5.24045	9.48822	5.22421	1.97517	74.3967	5.31405
TCGA-55-8205-01		7.46951	4.86563	2.68687	2.92072	0.464958	1.28548	4.23356	6.8499	7.85705	5.72227	4.76983	5.62426	10.0426	5.70803	0.412702	63.4439	4.53171
TCGA-55-8206-01		10.9908	2.73972	6.00599	6.34108	3.78042	1.60911	4.37442	6.55916	7.69968	4.96694	3.30202	5.47419	9.01082	4.41789	3.41703	69.6985	4.97846
TCGA-55-8207-01		6.89172	3.09355	2.70231	4.80116	0.81986	0.667328	3.21777	6.51276	6.36089	4.92096	2.71895	5.13927	8.79654	4.98459	0.445733	55.1817	3.94155
TCGA-55-8208-01		19.1723	3.93024	8.65945	8.14358	5.98604	4.59321	4.59258	7.43916	8.25962	6.66363	4.87423	5.80039	9.94937	6.92513	3.78333	89.5999	6.4
TCGA-55-8299-01		9.55629	3.88701	5.55038	5.30803	2.04623	1.94769	3.66655	6.73322	6.98519	5.0313	3.77562	4.45122	9.64416	5.86566	1.33593	66.2282	4.73058
TCGA-55-8301-01		7.7086	4.31505	2.71626	4.77046	0.767353	1.06076	3.29459	6.08567	7.00257	4.76713	3.4301	4.40947	9.52313	4.33991	0.02548	56.5079	4.03628
TCGA-55-8302-01		14.9949	4.23582	6.38107	6.38179	1.41065	3.92031	4.07145	7.06361	8.56918	8.30046	3.80402	6.1825	10.0453	6.72525	1.51046	78.6019	5.61442
TCGA-55-8505-01	x	26.1796	4.80424	10.4848	10.3847	9.04068	5.50858	6.06679	9.06843	10.2194	7.79557	5.89286	7.84711	10.2852	9.26407	6.39777	113.06	8.07573
TCGA-55-8506-01	x	6.67643	4.38174	1.27909	3.59322	2.76024	0.85394	2.74603	6.99552	6.96861	5.57753	3.4368	4.82674	8.76031	5.64837	0.0482095	57.8764	4.13403
TCGA-55-8507-01		8.31611	4.24407	3.71581	4.09248	2.38943	1.43859	3.56038	7.8774	6.3581	4.76092	3.49103	4.96657	8.88454	4.8716	0.0684652	60.7194	4.3371
TCGA-55-8508-01		8.58235	3.39388	3.7099	5.15574	1.73513	1.29146	2.69245	7.78107	6.38775	4.9402	3.00297	4.41039	8.62372	3.56781	1.46301	58.1555	4.15396
TCGA-55-8510-01	x	16.6178	4.3766	8.33713	7.6901	4.05328	2.71569	3.75416	7.03358	7.69169	6.2663	4.7575	5.6333	9.16557	6.56483	2.51896	80.5587	5.75419
TCGA-55-8511-01		7.92917	2.52343	2.84113	4.45285	1.3009	4.15096	1.93252	7.51295	7.44296	6.48673	3.05703	5.5943	9.55844	5.8026	0	62.6568	4.47549
TCGA-55-8512-01		19.6287	4.00628	7.72379	7.88876	11.9312	3.87086	4.34962	8.23252	7.39735	5.40268	4.82068	6.1019	9.86465	5.63754	4.45028	91.6781	6.54843
TCGA-55-8513-01		15.0777	3.29985	5.76402	6.75204	6.80822	2.47001	3.19806	6.45858	6.95937	4.88307	3.53256	5.31339	8.80087	5.70196	0.301314	70.2433	5.01738
TCGA-55-8514-01		5.6803	2.59113	1.65658	3.82717	1.09529	0.806545	2.59002	7.06365	6.23878	4.29089	3.19225	4.79836	9.59483	5.24943	0.045041	53.04	3.78857
TCGA-55-8614-01		9.38394	3.11147	6.22677	4.83807	2.20591	0.695786	3.78538	7.14904	7.05286	4.97112	3.21422	5.1529	8.41639	4.94526	1.31003	63.0752	4.50537
TCGA-55-8615-01		9.57656	4.30089	4.78646	5.20174	2.10741	2.56825	2.21968	7.85694	6.63476	4.71223	2.50662	4.41083	8.91706	4.54546	0	60.7683	4.34059
TCGA-55-8616-01		8.41613	3.47196	4.36105	5.15717	3.02715	0.502385	1.43451	6.47402	7.01637	5.63512	3.89713	4.37552	9.98013	5.4857	0.841994	61.6602	4.4043
TCGA-55-8619-01		12.885	4.06824	5.11999	5.97849	3.53593	0.861992	3.26503	6.71614	7.07216	3.94237	3.14298	5.00466	9.04343	4.86038	3.51872	66.1305	4.72361
TCGA-55-8620-01	x	23.0384	5.00324	11.6479	9.70889	3.17808	3.67738	5.78521	8.66434	8.80002	7.17563	6.34055	7.98567	11.0798	6.43157	5.64176	101.12	7.22286
TCGA-55-8621-01		12.4575	3.95026	6.11067	5.69549	4.27172	1.17544	3.76741	6.61978	7.22793	4.8761	3.73816	4.96788	8.7692	4.93013	0.268168	66.3683	4.74059
TCGA-55-A48X-01		9.23095	3.84623	4.2577	5.48614	4.25376	0.595062	3.14635	6.71965	7.22073	4.94466	3.43045	5.59263	9.26749	5.18596	1.58475	65.5316	4.68083
TCGA-55-A48Y-01	x	21.7223	5.04393	10.9533	8.19975	7.21491	3.68635	4.3755	10.9841	9.18844	8.19169	4.86199	6.45694	11.4607	7.63034	3.53475	101.783	7.27018
TCGA-55-A48Z-01		9.01456	3.88867	3.50851	5.68332	1.01349	0.937354	2.69936	6.60738	6.57384	4.84978	2.98367	4.75836	9.9081	5.02521	0.2176	58.6547	4.18962
TCGA-55-A490-01		8.64442	3.47998	1.05456	3.65925	0.0316199	0.189643	1.42229	6.74727	6.99447	6.5504	2.64822	3.63118	8.30166	5.46716	0	50.1777	3.58412
TCGA-55-A491-01		10.631	3.97321	4.55645	6.3934	0.90488	2.33631	4.48399	6.51245	6.82373	3.6939	2.89986	3.77976	8.85486	4.52191	0	59.7347	4.26677
TCGA-55-A492-01	x	25.241	4.72786	12.866	10.017	10.94	3.69717	6.09462	12.4539	8.52525	7.31955	4.0057	5.15119	11.1921	7.30716	5.2834	109.581	7.82721
TCGA-55-A493-01		5.88046	3.67672	2.54697	2.52405	0.729731	1.77895	2.50391	6.74783	6.91485	6.36241	3.86908	5.12053	9.00905	4.76401	0.49515	57.0432	4.07452
TCGA-55-A494-01		7.41602	4.3374	1.33764	1.63964	3.15243	2.03176	2.81129	6.97516	5.56232	5.81751	3.3055	6.35024	9.33688	4.07083	0	56.7286	4.05204
TCGA-55-A4DF-01	x	21.0024	4.48818	9.89509	9.52944	7.91474	2.89871	5.91501	7.01063	9.40025	5.88082	4.76116	6.84965	10.1213	6.23448	1.2207	92.1202	6.58001
TCGA-55-A4DG-01		10.0653	2.97701	4.81064	5.09161	6.12817	0.370512	3.48861	6.52932	6.59344	5.28699	3.22477	4.60491	8.37406	6.02888	0.991514	64.5004	4.60717
TCGA-55-A57B-01		12.1454	3.53091	5.69312	7.02222	7.00936	3.17196	2.59974	3.89657	7.62157	4.92974	4.6391	4.70343	9.42723	4.97769	2.40635	71.629	5.11636
TCGA-62-8394-01		13.1715	4.18868	4.99745	6.06756	4.58395	1.10303	4.35465	7.02687	6.85691	5.11716	2.98952	4.44665	9.40139	6.27475	0.105024	67.5136	4.8224
TCGA-62-8395-01	x	21.1112	5.42127	10.4551	9.41854	9.56743	2.9716	4.79717	11.4966	8.36309	6.97137	4.55778	6.00913	9.35504	7.92938	3.11095	100.424	7.17317
TCGA-62-8397-01		11.0615	3.67222	5.23752	7.02533	1.39604	0.196779	2.30438	7.6844	7.08071	5.10764	2.51566	5.70203	9.09195	4.48792	1.51151	63.0141	4.50101
TCGA-62-8398-01		24.8844	5.01436	8.96825	9.16044	10.4438	5.37172	4.80595	9.13838	9.69777	7.16094	5.40421	7.58076	10.2288	6.69628	6.37984	106.052	7.57511
TCGA-62-8399-01		10.9664	4.36539	4.07208	7.80725	2.37447	0.45023	3.11636	7.51536	8.22839	6.1695	4.19551	5.96581	8.46383	6.70082	0.549723	69.9747	4.99819
TCGA-62-8402-01		6.7528	3.88618	1.00652	4.11931	2.14973	3.723	2.67022	6.18578	7.19787	5.78135	2.57585	4.38954	9.20257	4.98926	0.0204952	57.8977	4.13555
TCGA-62-A46O-01	x	15.6097	4.22747	5.64697	6.51792	1.23331	4.26625	5.34301	6.12925	8.71958	8.84593	5.73765	6.92787	10.391	6.54754	2.21805	82.7518	5.91084
TCGA-62-A46P-01		10.0507	3.74815	2.37272	6.08993	3.70846	2.82914	2.60149	7.64934	6.5091	4.27038	2.32621	4.14831	9.86177	3.91119	0.043798	60.07	4.29071
TCGA-62-A46R-01		11.9486	3.95517	6.43138	6.38825	1.29948	0.263678	3.49505	7.37432	7.37575	7.87066	3.51628	6.0592	9.74409	4.08062	1.73787	69.5918	4.97084
TCGA-62-A46S-01		12.2668	4.18722	7.69615	7.7317	0.472536	2.50944	3.26682	5.83119	6.74549	5.22535	3.25852	4.65579	9.8411	4.30116	0.137906	65.8604	4.70431
TCGA-62-A46U-01		16.053	4.84974	7.1396	7.42145	3.0205	3.30282	4.32617	7.38349	8.2399	6.9906	5.47586	5.48977	11.1592	5.81933	4.11748	84.7359	6.05257
TCGA-62-A46V-01		12.4501	3.59741	2.53886	8.15149	4.00683	1.16277	2.60152	7.16746	6.08749	7.44472	3.64474	6.03843	9.45447	4.53035	2.96176	69.3883	4.95631
TCGA-62-A46Y-01		9.42025	3.55338	4.40332	5.25883	2.43032	0.724296	3.857	6.70084	6.89802	4.72082	3.64152	5.24437	9.58469	6.03164	1.43747	64.4865	4.60618
TCGA-62-A470-01	x	22.6781	5.16106	11.8214	10.1299	8.25243	4.38893	5.44534	9.16391	8.72552	8.49207	4.67214	7.18231	10.6511	6.914	3.65993	104.66	7.47572
TCGA-62-A471-01	x	25.344	5.40324	11.6089	10.5097	5.63543	5.7796	5.46355	7.88301	10.2687	8.33088	6.03999	7.31075	11.2779	9.10622	5.32605	109.944	7.85314
TCGA-62-A472-01		10.4632	4.33057	5.11373	6.04689	0.19812	1.39705	3.91527	6.66388	6.29037	6.08611	4.87317	5.30434	11.1308	5.67944	1.60459	68.6343	4.90245
TCGA-64-1676-01		8.77433	3.00791	1.19254	3.87136	1.61126	0.31028	4.6094	7.5327	5.30346	5.90548	4.22357	4.02701	11.4147	5.56279	0.548128	59.1205	4.2229
TCGA-64-1677-01		7.08656	2.85315	2.95936	4.51486	0.426897	1.34111	3.02987	5.11869	6.24682	3.04542	1.86431	3.02966	9.67345	4.57802	0.17127	48.8529	3.48949
TCGA-64-1678-01		20.0776	3.72158	11.7627	11.2422	0.801499	2.56601	5.29656	8.99155	7.86922	5.83383	3.55862	5.69016	9.72738	5.64329	1.17893	83.8835	5.99168
TCGA-64-1679-01		9.28178	2.85268	3.46452	6.86954	0.940401	0.23666	3.00531	5.87477	6.69328	6.29715	4.55658	5.01108	8.59826	6.24281	0.124027	60.7671	4.34051
TCGA-64-1680-01		6.78523	3.38011	3.12645	3.21559	2.48114	0.72185	2.66396	6.3145	6.46974	5.14396	3.23745	5.31445	8.8934	5.37325	2.43995	58.7758	4.19827
TCGA-64-1681-01		11.3174	3.64831	6.67125	7.04266	2.95484	0.943833	3.40392	6.74305	7.87211	4.64779	3.80642	4.17975	9.48913	4.41879	0.3014	66.1233	4.72309
TCGA-64-5774-01		7.82884	3.97526	3.93556	4.21531	1.75472	3.91909	3.2722	6.80952	6.68575	5.96731	3.08901	5.72571	9.51158	4.93359	0.0986392	63.8933	4.5638
TCGA-64-5775-01		5.66711	2.51567	2.39437	2.88917	0	1.7202	3.23022	5.98266	6.78328	5.18463	2.70654	4.01829	10.0368	5.42451	0.0182279	52.9046	3.7789
TCGA-64-5778-01		8.17821	3.0119	3.09761	5.14288	1.77852	0.20805	3.24028	7.75375	6.22865	4.60731	2.2074	3.85213	10.2258	4.45591	0	55.8102	3.98644
TCGA-64-5779-01		5.66656	3.14165	1.92725	2.73054	0.981148	1.97381	3.42628	6.49757	6.53346	5.41065	2.90298	4.91207	8.96314	4.44436	0	53.8449	3.84606
TCGA-64-5781-01	x	18.5019	4.98919	10.1934	9.14295	4.4922	3.67079	1.95876	7.83787	8.46342	5.95019	4.99515	5.48259	10.9772	7.54348	5.06191	90.7591	6.48279
TCGA-64-5815-01		7.87346	3.47865	3.92384	4.07371	1.55826	0.933083	3.12933	6.26109	6.24527	5.49121	2.90447	4.14116	9.68349	5.53145	0.0585074	57.4135	4.10097
TCGA-67-3770-01		13.9096	3.1718	6.64005	8.17142	4.64466	1.51343	4.36784	7.91961	7.16069	4.92485	2.572	5.02809	9.35067	4.69941	0.787935	70.9525	5.06803
TCGA-67-3771-01	x	25.9392	4.76208	11.0344	12.5393	8.66703	5.22087	6.28946	8.95489	9.37919	6.42351	6.03357	7.71493	10.4863	7.82139	4.73158	110.059	7.86132
TCGA-67-3772-01		10.8189	3.26219	2.44206	5.36537	7.44459	0.850836	3.95564	6.0648	7.74254	5.12289	3.12726	4.91362	8.59638	4.48523	2.13666	65.5101	4.67929
TCGA-67-3773-01		9.52207	3.38574	3.85397	7.36741	1.85291	0.465201	2.78405	7.16819	5.69362	5.23511	3.37141	5.36469	8.90105	5.78186	0	61.2252	4.37323
TCGA-67-3774-01		16.148	4.11007	9.901	7.41002	4.89068	2.65001	4.72041	8.42444	7.59878	6.20329	3.55375	5.70753	8.89291	5.23776	0.812457	80.1131	5.72237
TCGA-67-4679-01		9.18365	3.89621	5.1036	6.01475	1.71302	0.902687	3.09523	6.18384	6.74066	5.27217	3.43177	5.88541	9.84916	6.88777	2.18484	67.1611	4.79722
TCGA-67-6215-01		9.62308	4.19083	4.60736	4.26628	3.36643	0.740986	2.95938	5.99756	7.23452	5.2904	3.70856	5.51379	9.52514	6.2693	3.30471	66.9753	4.78395
TCGA-67-6216-01		8.2245	3.45814	1.8438	4.53541	3.78235	1.77349	2.92229	6.67025	6.63787	5.02102	3.09609	5.56207	9.83466	5.80309	2.16464	63.1052	4.50751
TCGA-67-6217-01		8.28347	3.57629	4.25911	4.86266	2.8675	0.893049	2.49636	6.54083	7.6269	4.65391	3.00556	4.78808	9.43472	4.93787	1.19618	61.139	4.36707
TCGA-69-7760-01		8.47603	3.65697	2.45961	2.80345	0.397439	2.09118	4.35959	6.56817	7.36081	5.12981	4.05893	3.52916	10.4296	4.77787	0.320502	57.9431	4.13879
TCGA-69-7761-01		14.7754	3.84931	4.11622	7.45176	3.56323	2.5554	2.65812	5.86451	7.10435	5.58807	4.03756	6.63376	8.89701	5.51853	1.96094	69.7988	4.98563
TCGA-69-7763-01		9.12819	4.11134	4.81095	6.04135	2.97881	1.96208	2.59756	6.57686	7.13543	4.233	2.28583	4.71008	8.68194	4.83991	0.0455314	61.0107	4.35791
TCGA-69-7764-01		9.34371	3.28831	4.84418	6.6031	1.65381	1.09743	3.09673	5.54457	7.16685	4.84328	3.02303	5.2982	9.40593	5.59432	0	61.4597	4.38998
TCGA-69-7765-01		7.71883	3.63692	4.32746	3.94012	1.06485	1.00081	3.49032	5.71936	6.35713	6.7896	3.91491	5.44341	9.72569	5.81986	0.480271	61.7107	4.40791
TCGA-69-7973-01		11.5716	3.60699	4.55592	6.36795	1.99997	4.59509	4.50074	6.68032	6.93649	5.28904	3.03788	5.97158	8.82192	4.05535	0.21353	66.6328	4.75948
TCGA-69-7974-01		10.3188	4.19142	5.02532	4.98211	4.55196	1.67597	4.79559	6.87079	7.15757	5.78036	4.43739	5.92667	10.35	5.60525	1.05378	72.4041	5.17172
TCGA-69-7978-01		11.6856	3.42824	6.97384	5.29146	0.331397	3.8191	3.86261	6.83923	7.04773	6.77025	4.59684	5.48939	9.78312	6.51595	3.337	74.0862	5.29187
TCGA-69-7979-01		16.5415	3.90696	9.6075	10.5892	6.43921	2.88604	4.11195	7.03936	8.93831	6.02134	4.27696	5.77921	9.93073	5.82137	1.422	86.7701	6.19787
TCGA-69-7980-01		8.95412	3.70429	3.38799	6.41314	0.754869	1.5995	3.70216	5.81601	7.42307	6.22484	2.64486	5.09892	9.50102	5.26585	0.312284	61.8488	4.41777
TCGA-69-8253-01	x	20.5874	5.31416	10.8608	8.5928	7.37571	4.58001	4.36352	10.6878	8.77871	6.36341	4.77465	5.58625	11.2778	6.87445	4.86364	100.294	7.16383
TCGA-69-8254-01		15.8682	3.77469	4.69521	7.42389	4.78053	3.62337	3.79279	6.75278	6.43862	5.21868	3.85166	6.18582	9.11158	5.01969	3.12684	73.7961	5.27115
TCGA-69-8255-01		16.6772	3.82265	7.00295	9.42767	0.803189	1.68591	4.34569	7.4959	7.86806	8.60558	5.08442	5.44717	9.94548	6.2087	5.229	82.9724	5.9266
TCGA-69-8453-01		14.9858	3.60534	5.87601	6.68341	4.81595	2.40816	2.68631	5.70983	7.36957	4.52432	2.96426	4.95073	9.4099	5.33522	2.08818	68.4272	4.88766
TCGA-69-A59K-01		19.9736	4.3095	10.688	9.08765	0.44697	3.79929	5.34303	7.49148	8.74189	7.21806	7.06908	7.71819	10.7423	7.95811	5.74282	96.3564	6.8826
TCGA-71-6725-01		8.0828	3.52514	3.14874	6.45396	0.162656	1.37245	1.81158	7.56196	7.27625	4.61483	3.17848	5.66141	9.35235	5.23016	0.025165	59.3751	4.24108
TCGA-71-8520-01		7.82974	3.42623	1.72208	5.26079	0.576261	1.6595	2.71046	6.94518	7.15952	5.70176	3.36717	5.17686	9.33529	4.70849	0.0261531	57.7757	4.12684
TCGA-73-4658-01		7.69714	3.80488	3.20093	3.92983	0.440768	0.498544	3.54857	6.19798	6.69943	5.20703	4.00816	5.72517	10.2526	5.208	0.125105	58.847	4.20336
TCGA-73-4659-01		18.285	5.01828	9.53943	8.63692	3.68729	4.10425	5.54293	9.5316	8.41708	6.51559	5.00923	6.21598	9.71249	5.4519	0.277805	87.6608	6.26148
TCGA-73-4662-01		7.5374	3.53116	3.22499	4.62113	0.318296	0.673023	2.9043	6.69145	7.0615	5.87359	3.72456	5.47964	8.65098	5.37563	0.0877271	58.218	4.15843
TCGA-73-4666-01	x	20.3607	4.74919	9.92849	8.06701	4.20579	4.76946	5.61657	7.29658	8.45409	8.30927	6.16177	8.32071	11.1556	8.33643	3.35989	98.7308	7.0522
TCGA-73-4668-01		9.09035	3.33919	5.42215	5.76209	0.254893	0.586634	3.80133	6.14362	7.49439	5.45833	5.23426	4.72355	8.9185	4.83641	1.13131	63.1067	4.50762
TCGA-73-4670-01	x	17.9247	5.39456	9.12116	9.07636	2.56619	2.67456	4.36869	6.47713	9.80652	6.40427	4.76979	5.37162	10.1304	5.85888	3.00688	85.027	6.07336
TCGA-73-4675-01		19.6103	5.48758	9.42943	9.2044	8.61802	6.38098	3.86938	8.21093	9.37914	7.21829	5.6009	6.49669	9.47756	5.58625	4.59753	99.5571	7.11122
TCGA-73-4676-01	x	20.7651	3.79557	9.105	9.48582	4.82618	4.08731	6.12544	6.77344	8.41798	7.12907	6.22251	7.85908	10.4967	6.51908	0.245275	91.0885	6.50632
TCGA-73-4676-11		10.8401	3.15099	5.22661	7.00582	3.8629	0.223911	3.54637	6.077	7.25527	3.8651	2.6608	4.6964	9.30875	4.7095	0.0463957	61.6358	4.40256
TCGA-73-4677-01	x	20.0948	4.71462	11.0079	8.9247	6.98995	4.3857	4.47432	10.2123	8.39289	7.84251	4.43973	6.83455	10.1225	5.8066	1.93314	96.0815	6.86296
TCGA-73-7498-01	x	18.5152	4.84559	10.7634	8.7931	6.08864	1.79785	4.1435	10.7276	8.4351	7.34018	3.61219	5.11077	9.5865	5.49033	2.27884	89.0136	6.35811
TCGA-73-7499-01		12.0635	3.93237	4.59135	7.17736	1.20959	1.0491	3.70199	7.40971	7.35622	4.38266	2.71049	5.28142	11.3925	5.74207	1.27663	67.2135	4.80096
TCGA-73-A9RS-01		9.70138	4.1162	5.44696	6.00963	0.290487	3.70757	4.32617	6.65166	8.07311	6.21366	3.36657	4.40232	10.0717	5.43472	0	68.1108	4.86506
TCGA-75-5122-01		9.06985	3.58484	4.16164	3.59103	0.887271	3.04191	5.6458	7.01648	7.73711	6.03459	4.12902	4.85888	9.4528	5.02197	0.0319739	65.1953	4.65681
TCGA-75-5125-01		5.82368	3.6543	2.43374	2.19141	1.54971	1.03532	3.55165	7.13272	7.1159	5.40387	4.3231	5.66436	9.01043	6.22269	0.156363	59.4456	4.24611
TCGA-75-5126-01		8.1076	3.45227	3.87923	3.86098	2.87283	2.08334	3.8316	6.69002	7.10706	4.4694	3.63729	4.98016	9.59633	5.45223	0.116845	62.0296	4.43069
TCGA-75-5146-01		9.24186	3.58775	4.12165	4.8586	5.04907	1.63821	4.45642	7.91577	6.65207	5.75587	3.57281	5.38172	8.8598	4.86843	0.115918	66.8341	4.77386
TCGA-75-5147-01		11.3072	3.45677	4.41162	7.77706	1.75529	1.14113	3.83672	7.03556	6.6852	5.66678	3.34474	4.29314	9.76341	6.49379	2.00672	67.6679	4.83342
TCGA-75-6203-01		9.06339	2.86372	5.00891	4.61994	2.90455	0.871653	3.85897	6.27353	6.92056	4.04189	2.35776	4.61841	8.6441	4.29115	2.64204	59.9172	4.2798
TCGA-75-6205-01		14.1606	4.41141	6.75744	7.42093	2.91607	4.80544	5.30185	6.83434	7.34177	7.14709	5.48763	4.88042	10.13	6.26716	1.8063	81.5078	5.82199
TCGA-75-6206-01	x	17.3835	4.93771	10.8896	8.29758	5.13312	2.39259	3.96535	9.71403	8.50609	6.89331	3.68325	6.39684	9.47723	5.32259	1.9828	87.5921	6.25658
TCGA-75-6207-01		11.2171	4.11241	6.62303	6.024	1.5819	2.05063	4.70657	7.9853	6.86191	6.86496	4.49645	6.3961	10.4522	5.50589	0.475077	74.1365	5.29546
TCGA-75-6211-01	x	23.178	5.00472	11.3091	10.2437	4.07189	3.8437	6.30525	8.99371	8.96756	7.26589	6.36058	7.85028	10.6231	7.89632	3.78476	102.521	7.3229
TCGA-75-6212-01		10.2928	2.96499	5.12472	6.8509	3.23377	1.02399	3.61578	6.46883	6.5239	4.74203	3.3807	5.48204	9.07118	4.18701	0.234219	62.9041	4.49315
TCGA-75-6214-01		12.6068	3.67417	4.78238	6.75841	5.31388	1.89324	2.73753	7.51243	7.86059	5.55622	3.28317	4.43212	10.0816	1.62691	1.7999	67.3126	4.80804
TCGA-75-7025-01		10.9484	3.68109	4.77505	5.01259	7.12318	0.47036	3.37431	6.58158	7.22933	5.07005	3.28882	4.62698	9.3298	4.7472	2.14975	67.4601	4.81858
TCGA-75-7027-01	x	24.5646	5.70367	10.4852	10.1882	7.75627	6.08409	5.8088	7.12867	8.83309	8.5602	5.89452	8.23342	10.5106	6.67305	5.50592	107.366	7.66898
TCGA-75-7030-01		15.2887	3.41689	6.49346	7.37756	5.9487	1.76064	2.93705	6.22486	6.44077	5.32728	3.38316	5.00105	8.74779	5.35361	3.01234	71.4251	5.1018
TCGA-75-7031-01		21.1922	3.66579	11.8707	9.72571	0.64393	2.32478	6.2472	9.34672	9.12091	8.47212	4.23768	5.87637	10.9542	5.74487	0.179897	88.4108	6.31506
TCGA-78-7143-01		8.86697	4.27657	2.09578	4.48061	5.38308	3.39573	3.92834	6.6728	7.00752	5.64231	3.55581	6.03827	9.26628	5.03737	1.16982	67.9503	4.85359
TCGA-78-7145-01		8.04478	2.52138	3.14965	3.65777	0.254807	0.89735	3.85246	6.45301	8.07887	6.84305	4.17165	4.65244	9.77875	4.82396	0.0225871	59.1577	4.22555
TCGA-78-7146-01	x	17.4846	3.57676	7.93493	9.03439	0.344094	4.9778	5.29949	7.38919	8.75683	8.76946	6.19542	7.25276	10.6644	8.9382	3.54246	92.6762	6.61973
TCGA-78-7147-01		12.8511	3.56964	3.57722	6.08693	7.26417	1.71148	4.02611	7.08309	7.83728	5.31249	3.83984	4.96154	9.35172	4.79174	2.4071	71.8203	5.13002
TCGA-78-7148-01		22.1944	4.37883	10.3914	8.92574	8.79945	4.94191	4.60757	8.11433	8.97287	7.34642	5.80175	6.6899	10.6799	6.8464	4.47359	100.97	7.21215
TCGA-78-7149-01	x	21.9301	4.49794	11.0265	9.01425	10.2585	3.37924	4.33611	11.4041	8.76818	7.82355	3.24432	6.01962	9.91331	5.4175	4.34075	99.444	7.10314
TCGA-78-7150-01		21.6969	5.69865	10.2625	9.45057	5.10607	4.72111	6.40818	7.52897	9.50661	8.91638	6.37332	6.87789	10.2607	8.69274	6.36522	106.169	7.58349
TCGA-78-7152-01		12.8116	4.4328	7.29772	6.3461	4.06303	3.4694	3.22428	8.84164	7.45079	5.29072	4.53042	4.6519	9.26236	5.81226	0.635057	75.3085	5.37918
TCGA-78-7153-01	x	17.8741	4.31816	10.2527	9.88734	3.5827	1.8067	4.27423	6.73221	6.61526	6.78721	4.01325	4.90047	10.0452	6.16087	0.0396877	79.416	5.67257
TCGA-78-7154-01	x	27.0414	4.2043	11.8586	11.5005	5.13832	5.53452	7.39737	8.69752	9.9196	9.24769	7.61981	7.65987	10.9071	7.7414	6.67085	114.097	8.14981
TCGA-78-7155-01		7.09686	1.36406	0.784972	0.401092	0.220552	0.399683	1.69743	7.9346	9.37595	6.67575	3.61135	4.49102	9.00711	2.80314	0.0690762	48.8358	3.48827
TCGA-78-7156-01	x	22.363	4.45065	11.2089	9.14712	9.35969	4.71734	4.82372	11.2004	9.02469	8.54671	4.98555	7.31012	10.8453	8.48936	5.1951	109.305	7.80748
TCGA-78-7158-01	x	9.07727	3.7989	2.84631	5.47605	3.68147	1.81805	3.65793	6.05477	6.74468	5.21006	3.30413	6.55593	9.81303	6.59278	1.85764	67.4117	4.81512
TCGA-78-7159-01		8.89594	4.26746	3.78066	4.70082	1.52485	4.36796	3.74645	6.8158	6.80293	5.16186	3.52196	4.43856	8.94056	4.45618	0.124917	62.651	4.47507
TCGA-78-7160-01		26.2518	5.04044	12.1386	9.81084	8.62305	6.17996	6.31961	9.06411	8.54764	8.24935	6.21429	7.36318	11.2114	8.78207	6.08525	113.63	8.11642
TCGA-78-7161-01		11.9052	4.03942	7.61249	7.28816	1.13768	3.101	4.25683	8.76997	5.7165	5.16341	2.81872	4.5426	8.36329	3.94133	0.0130252	66.7644	4.76889
TCGA-78-7162-01	x	20.2258	4.34373	11.5509	8.99224	7.65309	3.55089	3.74304	10.6714	9.18112	7.94459	4.55737	7.09175	10.3617	6.91881	1.83965	98.4003	7.02859
TCGA-78-7163-01		15.4311	4.62248	7.77183	8.05655	5.9406	3.09294	5.2431	7.28577	7.83439	5.64486	3.48926	5.45373	10.6592	5.04797	3.55751	83.7002	5.97858
TCGA-78-7166-01	x	21.1388	4.74512	10.5256	9.55426	8.18021	3.28121	4.15572	7.03843	9.31925	6.85085	4.0647	5.29949	10.7703	6.86212	2.6801	93.3274	6.66624
TCGA-78-7167-01	x	21.4758	4.96937	10.4971	8.82988	8.59782	3.49523	5.61771	10.7414	8.75069	9.1778	3.80909	6.56618	10.0145	6.05165	3.97748	101.096	7.22114
TCGA-78-7220-01		24.1498	5.24811	10.4579	10.4832	5.4167	4.17577	6.57616	8.56774	9.18368	10.9205	6.01172	8.7692	10.3788	8.62489	6.02164	110.836	7.91686
TCGA-78-7535-01		7.6171	3.68161	2.93039	4.9266	3.34697	0.458246	2.04973	6.59853	7.22347	4.18596	2.86964	3.56672	9.71003	5.03886	0.307775	56.8945	4.06389
TCGA-78-7536-01		6.14454	2.99088	2.82517	3.88655	0.585851	1.62633	3.36766	7.23346	7.08616	4.98649	4.07418	4.76625	10.1165	5.39821	0.0116283	58.9553	4.21109
TCGA-78-7537-01		9.53429	4.24438	4.36373	4.05931	5.72466	3.20037	2.68047	8.45893	7.22589	4.76914	3.03702	4.56214	8.84924	5.88159	2.00545	69.0623	4.93302
TCGA-78-7539-01		11.0375	4.21289	5.46659	4.96933	0.744398	0.39445	3.06953	6.87893	7.96928	4.75798	2.3943	4.61024	10.0198	5.57928	0.0347067	61.1016	4.3644
TCGA-78-7540-01		15.8865	2.44197	5.01364	7.39844	4.51651	4.15006	2.41604	6.57224	6.70313	4.76385	2.30396	5.25412	9.27387	5.17107	2.58655	68.5654	4.89753
TCGA-78-7542-01		8.42322	3.27735	3.10379	4.21092	1.37832	2.87393	4.34219	6.46258	7.36693	6.59343	3.70357	5.46895	10.3308	6.9357	0.371095	66.4195	4.74425
TCGA-78-7633-01	x	21.6443	4.3075	13.2522	9.43942	5.9222	3.19953	4.11826	11.3361	8.75146	8.14015	4.43394	7.78209	10.6359	7.63559	4.61743	103.572	7.39798
TCGA-78-8640-01		17.3081	3.96799	9.9743	7.74139	2.7698	4.67298	5.91358	7.11357	8.80522	6.50038	6.41627	6.99427	10.4604	5.80814	3.74238	90.8807	6.49148
TCGA-78-8648-01		8.03431	3.75228	4.27487	4.51735	2.60843	0.993762	3.40916	6.08578	7.17791	4.60721	2.87258	4.52435	8.53358	4.88859	0	58.2458	4.16042
TCGA-78-8655-01		5.97577	2.87689	3.17992	3.01982	0.937601	1.36332	2.79133	6.87026	6.13828	4.34115	2.68553	5.04026	9.87971	4.99666	0.0509481	54.1717	3.86941
TCGA-78-8660-01	x	19.7839	4.80941	11.2723	8.52592	5.8348	3.05204	4.87284	7.89418	8.20614	8.36387	4.01291	6.19207	9.92879	7.09881	3.84204	93.9061	6.70758
TCGA-78-8662-01		10.9791	3.58802	5.63133	7.57878	0.999557	1.06091	1.87121	7.81003	7.49051	5.11496	1.36652	4.90538	9.45378	4.69665	0.0689778	61.6366	4.40262
TCGA-80-5607-01		11.3761	3.72086	3.39535	5.4831	1.60709	5.64626	4.0908	6.45921	7.03539	5.03881	2.95647	5.64854	9.79704	3.94378	1.13338	65.9561	4.71115
TCGA-80-5608-01		12.5222	4.26842	6.6895	6.79275	1.93333	3.00104	3.32831	7.72474	6.70662	4.79693	2.94882	4.83279	9.2459	5.24579	0.0290694	67.544	4.82457
TCGA-80-5611-01		14.8033	3.95386	8.62075	7.59589	4.74869	4.21445	4.72564	7.42934	8.09698	7.68254	3.17824	6.10412	10.188	5.27041	1.69629	83.5051	5.96465
TCGA-83-5908-01		6.96402	3.62092	3.08484	3.96419	0.959257	2.83461	3.15169	6.28387	6.9216	5.90046	4.29934	6.06611	10.4681	6.40752	0.484814	64.4473	4.60338
TCGA-86-6562-01		6.48327	2.66579	2.5146	4.37836	0.527094	1.42524	2.41086	7.00538	7.18773	5.28401	3.5452	5.44963	8.97374	5.61936	0.164782	57.1518	4.08227
TCGA-86-6851-01		7.40066	3.47417	2.7619	5.02078	0.895304	1.2716	2.88646	6.84234	6.78874	5.01692	2.62412	4.51288	8.48948	4.87823	0.0252961	55.4882	3.96344
TCGA-86-7701-01		11.1469	3.75846	5.19462	5.342	1.07477	3.49955	3.14631	5.84785	6.25167	5.39658	3.26172	5.71176	9.07191	3.3668	0.0862654	61.0103	4.35788
TCGA-86-7711-01		20.709	4.59616	10.8054	10.6412	2.85439	4.90468	6.11892	7.31126	8.93073	8.66588	7.26898	6.73883	10.0864	6.23817	4.89331	100.054	7.14674
TCGA-86-7713-01		9.90579	3.94151	4.84076	6.38116	1.43511	2.53633	2.02272	8.53463	7.93474	5.40047	3.73975	5.05955	8.72848	5.42096	0.0131438	65.9893	4.71352
TCGA-86-7714-01		10.4629	3.30287	5.27089	5.30747	2.53649	2.11567	2.66483	6.9407	7.07365	5.79708	3.79655	5.81359	9.18679	5.58544	3.3788	68.7708	4.9122
TCGA-86-7953-01		10.5466	4.84771	6.08415	6.45093	1.11953	3.87488	1.1035	6.66865	8.25191	5.55	4.62694	5.39104	10.1786	6.20034	0.104581	70.4528	5.03234
TCGA-86-7954-01		14.4745	5.01923	5.40655	7.50546	1.92373	1.49744	5.68654	7.37905	8.08933	6.26875	4.69532	4.77973	9.53193	5.25894	1.83573	74.8777	5.34841
TCGA-86-7955-01		10.5803	3.84963	5.72872	5.94168	0.185395	2.97405	3.28977	8.32218	7.58955	6.4898	3.21105	6.99529	8.61263	3.40245	0.042126	66.6343	4.7596
TCGA-86-8054-01		8.14989	4.08612	3.05921	6.20378	1.04421	4.07153	2.68257	6.08733	6.672	5.63684	2.78628	4.717	10.3047	5.75613	0.0677009	63.1754	4.51253
TCGA-86-8055-01		10.8235	3.63353	5.30978	6.44481	1.20404	2.43387	4.32687	6.40961	7.61065	5.42685	4.41662	4.58418	9.35508	5.50008	0	66.656	4.76114
TCGA-86-8056-01		14.74	4.69626	5.21075	7.36398	2.71761	2.71908	3.89034	6.99857	6.95433	5.82765	5.34499	6.65293	10.3255	5.97777	0.0490222	74.7288	5.33777
TCGA-86-8073-01		25.3567	4.48091	11.441	9.39074	5.63527	6.50008	6.31264	10.6271	9.54578	9.33395	6.86566	8.59413	11.7573	10.5849	5.3149	116.384	8.31318
TCGA-86-8074-01		8.79894	3.64049	2.12398	5.34742	0.776381	1.82273	3.95159	7.07459	8.06381	7.32319	5.50358	4.66584	9.45648	6.56219	2.21269	68.525	4.89464
TCGA-86-8075-01		12.1303	3.84999	4.4764	6.18789	4.20629	2.82063	3.55785	6.80614	8.70302	6.04729	4.2383	4.77415	10.5075	6.71676	0.0879608	72.9801	5.21287
TCGA-86-8076-01		12.4805	4.97374	7.84388	6.08027	4.70393	1.76327	3.57992	7.79762	7.24198	5.13759	3.66638	4.61092	9.75085	5.38293	0.614406	73.1477	5.22483
TCGA-86-8278-01		10.048	3.95317	1.26791	3.97147	4.27081	1.76912	5.19816	7.11265	8.15062	6.50339	3.29801	5.77177	9.05807	6.40488	3.66211	70.3921	5.02801
TCGA-86-8279-01		8.27867	4.1065	2.8347	5.09411	2.96177	0.434699	3.17633	7.6818	7.65114	5.72703	3.64152	4.50591	8.42199	4.39582	0.0135424	60.6469	4.33192
TCGA-86-8280-01		8.40216	3.8383	4.68039	5.25176	2.28134	1.70258	3.19661	7.18724	7.50092	5.27424	3.94216	4.97498	8.91923	5.15596	0.477823	64.3835	4.59882
TCGA-86-8281-01	x	21.7899	5.13743	12.0859	8.86895	6.48364	4.40541	4.89064	12.3027	9.80312	7.99798	5.74138	7.49785	11.0753	6.43432	4.47412	107.199	7.65705
TCGA-86-8358-01	x	22.8334	5.30737	11.2919	10.5315	1.92331	4.99323	5.05304	8.34999	9.44211	7.23124	5.28147	7.64801	10.5236	5.25848	5.07506	97.9102	6.99359
TCGA-86-8359-01		10.3198	4.42932	4.94353	4.7586	1.38539	2.66106	3.46573	7.21366	6.91329	5.67173	2.93107	4.34747	9.74462	5.11262	2.30251	65.8806	4.70576
TCGA-86-8585-01		8.55486	3.22498	4.15795	5.29773	4.23614	1.8839	2.09712	6.23353	6.8841	3.51609	2.24008	3.50807	9.80922	4.87169	0	57.9606	4.14004
TCGA-86-8668-01		10.7407	3.57985	3.52032	6.88537	6.7271	2.21753	2.83164	6.95407	6.78451	4.46324	3.00378	4.75302	8.11018	4.70765	2.01898	66.5573	4.75409
TCGA-86-8669-01		11.8607	4.65898	6.19265	7.0081	0.992912	1.74997	5.64684	7.47513	6.56461	6.25393	3.69505	4.90285	9.7932	4.12782	0.0220091	69.084	4.93457
TCGA-86-8671-01		8.23791	3.84096	3.25025	4.54466	2.70136	2.28521	3.08854	6.41302	6.93245	4.45426	3.26641	4.59403	9.2819	5.53128	1.88081	62.0652	4.43323
TCGA-86-8672-01		23.1428	4.63207	11.2758	9.31811	7.37042	3.8454	5.23623	8.98692	8.50143	7.8507	5.9978	6.02433	11.1493	7.51398	4.09306	101.796	7.27111
TCGA-86-8673-01		9.26842	4.56608	5.74129	5.9483	0.672162	1.23707	2.78734	7.10253	6.52417	4.62221	3.10632	3.77024	9.71406	5.75983	0.127339	61.6789	4.40564
TCGA-86-8674-01	x	24.3442	5.65266	12.933	9.16715	7.75876	4.06292	4.05957	12.3252	10.3414	8.58452	5.65925	7.36353	11.203	7.14943	5.43476	111.695	7.97822
TCGA-86-A456-01		17.2584	4.37853	9.50446	9.43276	2.55958	1.85378	3.89679	7.88927	7.55165	6.99319	4.16558	5.20852	9.63707	5.35018	1.24102	79.6624	5.69017
TCGA-86-A4D0-01		21.0098	5.9028	11.9066	9.67636	1.34057	5.03319	6.22612	7.54043	8.50946	7.85533	4.97057	5.95522	10.8493	4.51305	2.90677	93.1858	6.65613
TCGA-86-A4JF-01		7.83319	3.28271	2.97141	5.83743	1.09414	0.715044	3.27885	6.22906	6.63394	5.06786	3.44083	4.80256	10.1447	5.52425	0	59.0227	4.21591
TCGA-86-A4P7-01		7.95339	3.37618	3.98409	4.68468	2.05452	0.938909	2.93287	6.35246	6.7192	4.91296	3.71661	4.19613	8.85615	4.80077	1.21436	58.7399	4.19571
TCGA-86-A4P8-01		9.46555	4.00849	5.4906	5.43945	2.75562	1.5662	3.82526	6.34109	7.37306	3.85237	2.93756	4.81225	9.12485	5.10015	0.283179	62.9101	4.49358
TCGA-91-6828-01		13.1555	2.97306	6.79646	6.4422	0.556938	2.72308	5.35285	6.49308	7.01568	6.23188	3.91373	5.45711	9.44801	5.38294	0	68.787	4.91336
TCGA-91-6828-11		10.0736	3.31888	6.13714	5.8206	3.84791	1.19406	3.26405	6.04182	6.77123	5.38047	3.6787	4.78392	8.78366	5.26497	0.241724	64.5291	4.60922
TCGA-91-6829-01		8.59801	4.20515	2.30069	5.75954	1.93299	1.59016	4.5172	6.76773	7.94543	6.23613	4.11568	5.98904	8.47373	5.43238	0.0287356	65.2946	4.6639
TCGA-91-6829-11		12.561	3.46663	5.05232	5.48175	7.70333	0.534234	3.48378	6.80731	8.29928	3.9792	2.95906	5.22091	9.20591	4.86872	1.0784	68.1408	4.8672
TCGA-91-6830-01		22.2289	4.54782	9.3882	9.03027	3.90197	2.94208	5.17443	8.60848	7.99715	7.04145	5.4573	6.6912	10.8563	7.48127	6.36022	95.4782	6.81987
TCGA-91-6831-01		6.93252	4.20862	1.99935	4.19817	2.39298	2.01019	3.54764	7.54039	7.64368	5.61425	4.2845	4.88789	8.67421	4.7586	0	61.7605	4.41146
TCGA-91-6831-11		9.16517	3.10978	5.36847	5.58813	2.45794	1.34272	3.55995	6.14163	6.6193	5.0057	3.4973	4.64735	8.92357	4.49527	0.0383708	60.7955	4.34254
TCGA-91-6835-01		7.0897	3.06353	3.64071	3.77583	2.16651	1.23471	3.64527	6.36957	7.02846	4.88881	3.35417	5.26618	9.62487	4.81724	0.0240409	58.8999	4.20714
TCGA-91-6835-11		10.8933	3.67181	6.26509	5.78947	5.32146	0.533896	3.01047	6.63864	6.63252	4.95556	3.51741	4.85239	9.49464	5.39544	0.075214	66.154	4.72528
TCGA-91-6836-01		8.82591	4.90092	1.72622	4.11538	0.683327	2.90451	4.86798	6.29504	7.23238	6.4551	5.36153	4.79727	11.3598	5.56118	0	66.2607	4.7329
TCGA-91-6836-11		10.8566	3.40313	6.1163	6.18514	4.05858	0.680145	3.95723	6.45715	7.61618	4.04086	2.84946	4.98844	9.10304	5.07473	0.0867654	64.6172	4.61551
TCGA-91-6840-01		9.67093	4.43998	4.88611	5.78737	0.97774	0.510851	4.59709	6.565	7.46675	5.78563	3.18276	5.50045	8.22737	5.0491	0.1329	63.1091	4.50779
TCGA-91-6847-01		8.39936	3.57393	1.74488	5.74315	0.827141	2.23121	3.54819	6.0924	8.00171	4.9672	2.85805	3.73322	8.95485	5.56776	0.234229	58.0779	4.14842
TCGA-91-6847-11		10.0386	3.56954	6.39714	5.57144	3.7446	0.826484	3.15485	6.51212	6.87018	4.41397	3.30795	4.33983	8.91894	5.37828	1.19808	64.2034	4.58596
TCGA-91-6848-01	x	8.49784	3.62843	1.61947	2.67825	0	5.75703	4.08599	6.92723	9.31379	5.26213	3.99343	6.14457	9.88522	6.2827	2.31385	67.8921	4.84943
TCGA-91-6849-01	x	21.7625	4.7153	12.163	8.91786	7.1505	5.04062	4.66026	12.3154	9.06068	7.27936	4.9658	6.24131	10.5729	6.88668	4.90296	104.873	7.4909
TCGA-91-6849-11		10.6481	3.48435	6.15274	6.69926	4.16457	0.818885	3.15944	6.45299	6.61859	4.77554	3.44298	4.76084	8.69791	4.95891	1.58764	65.7746	4.69819
TCGA-91-7771-01		12.8631	4.23943	6.53405	7.62434	5.13685	3.10326	4.43433	6.92305	7.2257	5.39995	3.79827	5.89094	9.2668	4.7501	0.262496	74.5896	5.32783
TCGA-91-8496-01		8.35316	2.21457	3.60256	5.24761	3.61782	0.766504	2.57755	6.28379	6.93608	4.00791	2.24004	5.25391	8.51816	4.58125	0	55.8478	3.98913
TCGA-91-8497-01		8.44288	3.88425	4.68136	4.61161	3.03269	3.06064	3.42711	6.80962	6.88681	4.47371	3.05665	4.99671	9.17946	4.89549	0.0519352	63.048	4.50343
TCGA-91-8499-01		6.0069	2.49209	2.27918	2.52296	2.53641	1.77041	2.2425	7.04964	6.91536	4.78286	2.91576	4.35148	9.39275	4.87254	2.00047	56.1244	4.00889
TCGA-91-A4BC-01		7.39094	3.80012	2.59179	4.69929	0.117646	0.851375	3.43293	6.09969	6.40889	4.401	2.07604	4.15457	8.99157	4.58544	0.0436671	52.254	3.73243
TCGA-91-A4BD-01		9.64368	3.48987	5.12419	5.74626	2.44647	0.493743	2.4743	6.60186	6.3068	4.69401	2.71932	3.29749	9.2311	5.09915	1.40807	59.1326	4.22376
TCGA-93-7347-01		14.2185	4.35063	7.99288	7.07944	3.76111	1.31809	4.07804	7.12839	6.96882	5.70777	4.15938	4.86097	10.1206	5.97071	0.0297339	73.5266	5.2519
TCGA-93-7348-01		9.55952	3.32444	3.65758	5.36626	2.34345	1.05382	3.78738	6.38648	7.03641	5.60453	2.95704	5.20474	8.70862	3.8713	2.58843	61.8905	4.42075
TCGA-93-8067-01	x	27.1583	4.80086	13.0303	12.2392	10.6612	4.85574	5.16369	8.15997	9.47235	8.58405	4.68637	6.89438	11.5066	9.34557	4.92281	114.323	8.16593
TCGA-93-A4JN-01		8.72785	4.44011	4.82649	4.50814	3.05392	1.23691	3.1684	6.46281	7.31074	5.2045	2.86642	4.92217	8.59177	5.77982	1.199	63.5712	4.5408
TCGA-93-A4JO-01		8.75088	3.52375	4.47411	4.8984	4.02308	0.263657	3.25042	6.24802	6.90469	3.95648	2.92719	4.93872	9.22366	5.11492	1.07375	60.8209	4.34435
TCGA-93-A4JP-01		11.6272	3.73547	7.05394	6.2987	2.51744	1.15413	3.61468	6.9913	7.13639	6.24085	3.44228	5.8573	9.15586	4.98976	0.0154505	68.2035	4.87168
TCGA-93-A4JQ-01		9.60816	3.63884	3.62413	4.40331	2.1113	2.4867	3.59088	6.19417	6.22253	5.42035	3.19085	4.67441	9.24006	5.50883	1.86053	62.1669	4.44049
TCGA-95-7039-01		9.74092	4.56497	3.49908	6.57462	1.0148	0.68646	4.06097	7.22386	7.40014	6.93952	3.73345	6.25344	9.20697	5.46032	0.421333	67.0399	4.78857
TCGA-95-7043-01	x	27.9673	4.4404	12.3492	10.7498	8.34209	5.01527	6.06262	9.09458	10.1931	7.29933	6.40314	5.90871	11.7651	10.1958	6.18815	114.007	8.14337
TCGA-95-7562-01		6.47387	3.08765	3.20521	2.69859	0.733627	1.42811	3.21561	6.48438	8.20529	5.06631	4.15965	4.87385	10.1466	6.76515	0.204428	60.2745	4.30532
TCGA-95-7567-01		10.2271	4.12679	3.25794	5.95169	1.78128	0.776648	3.53845	6.60323	7.6298	5.34636	3.46939	3.92881	9.36511	5.12358	2.80898	63.7081	4.55058
TCGA-95-7944-01		8.22402	3.80528	2.43579	5.6694	3.24204	0.681483	1.39338	7.25864	6.66268	3.49488	3.40918	4.08092	10.1307	5.06537	0.240636	57.5703	4.11217
TCGA-95-7947-01	x	9.22174	3.78745	3.25777	5.12617	2.97143	0.822591	4.73345	6.64349	8.07263	5.72492	4.68484	5.68044	10.6205	7.28174	0.287852	69.6952	4.97823
TCGA-95-7948-01		7.71927	4.28116	1.88765	2.31963	1.58651	0.657837	3.55912	7.32043	7.78451	5.85682	3.75173	7.63142	9.05508	5.94255	3.13608	64.7705	4.62647
TCGA-95-8039-01		10.8398	4.37356	5.2434	5.88362	2.5371	1.07667	4.28428	7.10712	7.41402	5.29052	2.97296	4.80613	10.1129	5.85683	2.94624	69.9054	4.99324
TCGA-95-8494-01		7.47551	4.2577	3.0801	4.01589	0.309678	2.3034	3.24429	6.48558	6.55173	5.14827	3.63567	3.94673	9.01511	4.60509	1.0914	57.6906	4.12076
TCGA-95-A4VK-01		13.7784	4.2462	8.6154	6.65799	2.97725	1.11731	1.68846	6.20226	7.93685	4.2733	2.85539	4.6215	8.95024	5.80652	0.473206	66.4219	4.74442
TCGA-95-A4VN-01		10.6358	3.74636	5.14967	6.51357	1.85449	1.49388	3.4403	6.99303	7.41528	6.67347	4.47009	5.07499	9.98308	5.55908	0.127349	68.4946	4.89247
TCGA-95-A4VP-01		9.82183	4.31475	5.6582	5.08975	1.19055	2.16701	2.68455	7.57695	5.73662	4.27989	1.86818	3.63702	8.97886	4.08162	0.0320377	57.296	4.09257
TCGA-97-7546-01		7.24233	3.25943	2.86355	4.89505	2.08065	1.51597	3.54358	6.36074	6.82112	6.00914	4.11983	5.05847	9.48275	5.19902	1.32063	62.5299	4.46642
TCGA-97-7547-01		12.586	4.24339	2.54429	6.87641	3.2012	3.79025	3.25314	6.15904	6.79082	5.60015	3.75529	6.4641	10.0577	4.65276	1.86331	69.2518	4.94656
TCGA-97-7552-01		15.9368	3.55502	5.66821	7.55719	5.81707	2.80612	3.59953	6.66179	6.82818	5.08698	3.60343	5.74029	9.24927	4.98306	3.76979	74.9259	5.35185
TCGA-97-7553-01		11.25	4.07747	5.88621	5.78448	4.40675	1.64005	4.0294	6.73409	7.69645	4.72498	3.92511	5.67505	9.46423	5.81865	1.69878	71.5617	5.11155
TCGA-97-7554-01		6.38412	2.66326	3.1134	2.69453	0.422752	0.600122	2.0444	6.68203	7.04398	5.30999	3.32197	5.0845	10.6977	5.53668	0.0422981	55.2576	3.94697
TCGA-97-7937-01		7.77317	3.53065	3.23672	5.99922	1.56389	0.661259	1.58531	6.0635	7.14767	5.9484	4.81498	5.08721	9.70024	5.91783	0.118753	61.3756	4.38397
TCGA-97-7938-01		11.0002	3.7195	5.99743	6.61369	3.68733	0.513965	3.72462	7.30347	6.33455	6.70665	3.91621	5.25812	9.19888	5.79491	0	68.7693	4.9121
TCGA-97-7941-01	x	18.9174	4.00598	7.44629	8.31734	6.39248	4.43941	3.25415	7.65518	8.15483	5.29807	3.20215	5.80754	10.2309	5.85988	1.47277	81.537	5.82407
TCGA-97-8171-01		6.89585	2.24499	1.70283	3.11239	4.6358	1.02331	3.13566	6.47313	6.38109	5.19047	2.4983	4.93592	9.9824	5.48917	2.19415	58.9996	4.21426
TCGA-97-8172-01		7.37589	3.85621	4.5979	3.69767	1.60018	1.46067	3.60377	6.7062	6.54608	5.1592	3.38173	5.4691	9.59204	5.42646	0.651473	61.7487	4.41062
TCGA-97-8174-01	x	12.2833	3.47514	7.75928	6.8856	5.6752	2.17657	2.67512	7.68553	7.74779	4.63299	2.45317	5.26339	9.00839	5.47722	0.620029	71.5354	5.10967
TCGA-97-8175-01		11.1706	3.46696	7.25271	5.43105	0.23049	2.26953	3.60798	6.71283	6.6481	5.00997	3.14768	4.95446	9.94472	5.33722	1.91098	65.9247	4.70891
TCGA-97-8176-01	x	25.626	5.22158	10.2338	9.83841	11.0906	4.95628	4.56743	8.4119	9.70436	7.33228	5.99337	7.58492	11.334	9.05972	6.51472	111.843	7.98881
TCGA-97-8177-01		9.77999	3.42784	3.78668	6.27358	4.12209	0.566953	2.85457	6.94833	6.74795	4.57526	2.89274	5.20664	9.36139	5.42439	1.91088	64.0993	4.57852
TCGA-97-8179-01	x	24.7528	5.12453	12.3436	10.2609	6.32639	4.29708	5.23003	12.3805	8.61816	8.10279	5.58381	6.96421	10.1724	7.43121	4.50595	107.342	7.66726
TCGA-97-8547-01		12.4357	4.0247	3.31379	7.65087	1.39573	2.50849	2.26376	7.07088	7.08301	4.7479	2.94992	4.31569	9.45662	4.65917	0.224954	61.6655	4.40468
TCGA-97-8552-01		9.41817	3.3261	5.82223	4.80867	3.74509	1.23488	3.06725	6.50642	6.85032	4.44104	2.85257	4.95214	8.50538	4.94105	2.49563	63.5488	4.5392
TCGA-97-A4LX-01		8.58371	4.26663	3.42267	4.76827	0.669792	0.489811	3.75889	7.14989	7.51084	5.39001	3.67031	6.28531	9.06245	5.60371	0.253057	62.3016	4.45012
TCGA-97-A4M0-01		10.3632	4.60036	3.99181	7.01275	1.79027	0.230881	3.80164	5.6647	6.68421	5.13031	3.44253	4.83797	9.56956	4.91247	0	61.6695	4.40496
TCGA-97-A4M1-01		11.277	2.99285	5.76141	5.43254	6.65922	0.362363	3.73728	6.56435	7.14599	4.0746	2.40983	4.66183	9.44195	5.51063	1.47973	66.2346	4.73104
TCGA-97-A4M2-01		12.2229	4.63878	6.55539	5.97556	6.09654	1.39092	3.56287	8.18687	7.66503	4.71608	2.639	5.06454	9.3524	4.83885	1.02953	71.7123	5.12231
TCGA-97-A4M3-01	x	24.4565	5.74906	11.9547	10.344	8.24843	5.7832	4.54269	11.5809	9.91935	8.0501	6.03919	5.81983	10.9303	7.73416	5.86442	112.56	8.04002
TCGA-97-A4M5-01		12.6576	3.89226	5.78968	6.94825	4.71552	6.30055	4.02691	6.08171	7.74256	4.54959	3.09518	4.93099	9.17044	5.84843	0.913203	74.0053	5.28609
TCGA-97-A4M6-01		15.879	4.59388	7.94345	7.96971	5.65786	2.27161	3.82886	7.084	8.59142	6.37002	2.91806	5.96239	9.22475	4.97246	1.64696	79.0354	5.64539
TCGA-97-A4M7-01		11.6302	3.75278	4.43023	6.13714	3.26567	1.13514	3.61019	6.50012	7.28419	4.40249	3.21508	3.9174	8.34744	4.7483	1.34117	62.0874	4.43481
TCGA-99-7458-01		7.35807	3.64418	3.06581	4.32308	1.68286	1.93114	3.26166	6.43787	6.66137	5.78928	4.3694	5.26136	9.82781	5.50423	0.0580366	61.8181	4.41558
TCGA-99-8025-01		12.8445	4.29412	7.93472	8.49679	2.84419	1.32246	3.63945	6.316	7.54729	5.90612	4.53687	5.02535	10.0955	5.66939	0.53546	74.1637	5.29741
TCGA-99-8028-01		8.43718	3.66411	4.67072	4.52538	2.60945	0.482677	3.11302	6.43691	6.78566	3.91087	2.67023	3.47544	9.8406	4.50146	0.483027	57.1696	4.08354
TCGA-99-8032-01		10.0728	4.41536	5.80878	4.68272	1.22748	2.66843	3.8074	6.68509	6.75456	4.8668	3.22482	3.84487	9.70858	5.13859	0.199296	63.0328	4.50234
TCGA-99-8033-01	x	22.2968	5.76745	10.5762	9.54637	7.44569	5.05584	5.25887	8.94113	9.29095	6.98263	6.2114	6.06503	11.1508	7.62611	5.10007	105.019	7.50133
TCGA-99-AA5R-01		8.386	3.54619	4.46173	4.80946	3.11046	0.420674	2.90247	6.36206	6.86842	3.89929	2.56602	4.18672	8.91104	4.44885	0.739815	57.2332	4.08809
TCGA-J2-8192-01		9.20425	3.36896	3.32411	5.41793	4.44724	1.80565	3.34242	6.86676	7.43054	5.46423	3.84938	5.19738	9.28905	5.60657	0.0377611	65.448	4.67486
TCGA-J2-8194-01	x	22.2932	5.99751	12.5316	9.63237	3.32734	4.63824	5.62219	11.7728	8.80929	9.1348	6.15631	5.53856	10.4525	6.8886	2.92191	103.424	7.38743
TCGA-J2-A4AD-01		15.3038	3.64264	8.45876	7.90431	5.75057	3.42783	5.09034	7.50909	8.42628	7.80897	4.36448	7.29993	10.026	5.55441	3.53743	88.801	6.34293
TCGA-J2-A4AE-01		9.60758	3.4869	4.95569	4.77631	5.57831	3.67392	3.63059	6.43531	6.48714	4.61262	2.67314	4.41658	9.44582	5.9236	0.0223762	66.1183	4.72274
TCGA-J2-A4AG-01		5.56997	3.38285	3.02799	3.4069	0.286832	2.19934	3.29038	5.80153	6.59873	4.59438	3.89248	4.82633	9.53927	5.06927	0	55.9163	3.99402
TCGA-L4-A4E5-01		5.90687	4.50278	1.77977	2.60107	0.283547	1.01313	2.62424	6.33883	7.47513	5.59332	3.71983	4.91754	9.75248	5.6502	0.24672	56.4986	4.03561
TCGA-L4-A4E6-01		8.41858	3.46428	4.66906	4.61257	2.35142	0.711238	3.58553	6.11772	6.86875	3.85326	2.45954	4.17018	9.00147	4.99967	0.86059	57.7253	4.12323
TCGA-L9-A443-01		12.158	3.95941	3.55091	5.85796	2.84002	0.893614	3.0353	6.64723	5.82607	5.37853	3.06227	3.86901	10.4708	5.17128	0.0797875	60.6422	4.33159
TCGA-L9-A444-01		7.92025	3.87702	2.64203	6.07568	0.368309	0.337625	2.52451	7.0101	6.54977	4.17027	3.17006	4.37815	8.94619	4.8449	0.106753	55.0014	3.92867
TCGA-L9-A50W-01		13.0077	4.89818	7.44567	6.64616	5.19533	2.12204	2.91681	6.8691	6.83633	4.94033	2.65674	4.20943	9.74318	7.15125	2.1619	73.7924	5.27089
TCGA-L9-A5IP-01		24.6454	4.19416	9.48552	8.8902	9.12823	5.62438	5.28008	7.30063	8.8952	8.7149	5.38556	7.25704	12.2302	10.3543	6.58528	109.326	7.80898
TCGA-L9-A743-01		8.70869	4.15692	4.72772	4.17881	3.0385	0.952138	3.72953	6.68819	6.86709	5.15512	3.65395	5.63452	9.62853	5.44323	1.89028	65.7445	4.69604
TCGA-L9-A7SV-01		12.1126	4.90228	8.33519	7.40779	1.10722	0.551033	1.81075	6.12032	7.11465	4.91433	3.09558	5.84707	10.2235	6.22914	0.0615818	67.7204	4.83717
TCGA-L9-A8F4-01		7.19433	4.02442	3.20909	3.0097	0.654496	0.515913	3.75607	8.97708	6.99662	4.10933	3.30682	4.57616	9.28488	4.85498	0.319555	57.5951	4.11394
TCGA-MN-A4N1-01		5.651	4.13041	2.12722	2.62877	1.24249	3.10782	2.64831	7.01218	7.2795	4.62348	2.99184	3.8932	9.9535	4.55812	0.166962	56.3638	4.02599
TCGA-MN-A4N4-01		6.47744	3.55126	2.44882	4.3945	0.929911	2.26208	1.70718	6.56545	7.37441	5.51055	3.75603	4.65865	8.87805	5.94423	0.0385115	58.0196	4.14426
TCGA-MN-A4N5-01		6.91224	3.69133	3.37472	3.52273	1.40546	0.600348	2.41776	7.16508	6.83831	5.11788	3.39771	3.60585	9.59503	5.88252	2.38741	59.0021	4.21444
TCGA-MP-A4SV-01		9.09303	4.08505	3.87991	4.04796	1.27531	1.43183	3.85764	6.19915	6.96441	6.40192	4.28508	5.00444	9.91661	5.11106	1.07331	63.5337	4.53812
TCGA-MP-A4SW-01		11.5745	4.60568	4.61522	6.45586	4.08612	1.60676	4.28527	7.24567	7.69904	5.58891	2.96734	5.35674	9.88078	5.78819	0.0178333	70.1994	5.01424
TCGA-MP-A4SY-01		16.0865	3.8613	6.02276	6.71249	2.40379	3.16959	4.14883	6.86982	7.33714	6.473	4.81362	6.52104	9.52124	5.76188	1.86275	75.4793	5.39138
TCGA-MP-A4T4-01		7.42892	4.13459	4.22042	3.64978	1.64303	1.66675	3.66582	6.20367	7.06491	5.04402	3.69509	4.70756	9.58661	5.88868	1.05067	62.2216	4.4444
TCGA-MP-A4T6-01		6.14108	3.55743	2.16538	1.8913	1.00285	1.01248	1.89124	7.21169	7.0477	4.66517	2.30826	4.75111	8.12214	3.12005	1.48686	50.2337	3.58812
TCGA-MP-A4T7-01	x	18.296	5.16323	9.12702	8.24692	7.63862	3.49235	3.69039	6.88899	7.93767	6.54355	3.48408	5.08218	9.92023	5.78843	2.70678	85.7104	6.12217
TCGA-MP-A4T8-01		11.1603	5.24251	5.76758	6.17024	0.371819	1.75506	3.25695	6.39771	7.47564	5.5225	3.46964	5.17317	10.0147	4.38803	0.119071	65.1247	4.65176
TCGA-MP-A4T9-01		8.52567	3.41768	4.16023	5.01923	2.16178	1.24279	3.13384	6.75851	7.20276	4.98326	3.16327	4.14509	8.97594	4.98336	2.3392	61.6869	4.40621
TCGA-MP-A4TA-01		18.2484	5.024	8.77068	8.89303	5.38752	2.96159	3.75578	9.59225	7.72912	7.08994	4.33625	5.77751	9.31916	6.183	4.53631	89.3561	6.38258
TCGA-MP-A4TC-01		7.84687	4.6314	4.04145	4.51477	1.31371	1.79945	3.34401	6.32769	7.08771	6.12747	4.62153	4.62195	9.62393	6.15824	0	64.2133	4.58667
TCGA-MP-A4TD-01		20.1617	4.88199	11.2831	8.84347	4.51809	3.83988	4.27771	10.205	7.20486	6.3087	3.79359	5.46483	10.4571	5.51297	3.45655	90.0479	6.43199
TCGA-MP-A4TE-01	x	20.6189	5.07761	11.2412	9.22491	2.95353	2.96539	4.90434	9.92904	7.65933	7.26188	3.93074	6.58035	9.77065	5.16366	3.101	89.7636	6.41169
TCGA-MP-A4TF-01		9.83204	3.20236	4.82409	6.24225	0.962474	3.18348	2.33324	3.25906	7.6005	6.03615	3.64957	4.86217	9.55975	5.638	0.501868	61.855	4.41821
TCGA-MP-A4TH-01		8.13138	3.91873	4.58825	4.48002	0.96421	0.773904	3.82937	7.32609	6.51531	4.86461	2.32967	4.49639	8.77448	5.28141	0.446848	58.5893	4.18495
TCGA-MP-A4TI-01		6.448	4.07327	2.87779	3.28569	1.51917	1.35437	2.91005	5.38173	7.4957	5.23039	4.44212	4.59072	9.76131	5.54772	0.134489	58.6045	4.18604
TCGA-MP-A4TJ-01		10.4084	4.0014	4.91678	4.52525	4.41322	1.83314	3.12325	6.60257	7.0487	4.93521	3.38896	4.76363	9.2112	4.51384	1.68604	64.9632	4.64023
TCGA-MP-A4TK-01		8.29477	3.41863	4.86399	5.29727	1.14373	1.51163	3.07457	6.29186	6.84585	5.2235	2.76294	3.67029	9.26933	5.4951	0	58.8687	4.20491
TCGA-MP-A5C7-01	x	21.857	5.38381	10.7978	7.85383	8.98809	5.15083	4.38371	9.6873	9.3549	8.82186	4.56381	7.41021	10.1453	7.35998	5.24434	105.146	7.51041
TCGA-NJ-A4YF-01		7.68642	4.7517	4.45754	2.60964	1.08224	0.301523	2.98687	7.16391	6.614	4.63701	2.85655	3.64934	10.0909	6.65294	0.516645	58.3708	4.16934
TCGA-NJ-A4YG-01		13.8113	4.09044	6.7017	7.51734	3.63088	1.27752	3.1319	5.7076	7.32972	5.58832	3.36595	5.0042	9.86739	5.36022	0.16501	68.7382	4.90987
TCGA-NJ-A4YI-01		9.13349	2.97784	3.59332	6.85634	0.644297	0.620497	2.79135	6.81167	7.16899	5.03815	3.12715	5.12618	9.41876	6.22972	0.162007	60.5663	4.32616
TCGA-NJ-A4YP-01		11.0621	4.00856	6.83558	6.06333	2.70597	2.57388	2.0274	7.0754	7.72449	5.05537	4.04024	4.80849	9.61614	5.14042	0.566329	68.2416	4.8744
TCGA-NJ-A4YQ-01	x	13.0538	3.57893	9.58745	5.04386	1.16947	1.42456	3.86438	6.75134	9.12054	7.03518	3.44859	5.70987	10.2336	7.10668	3.3122	77.3867	5.52762
TCGA-NJ-A55A-01		10.6814	3.23821	5.89275	4.96931	6.31701	0.672871	2.60995	6.16376	6.24514	5.38991	4.16224	4.99054	9.21845	5.79124	1.20185	66.8632	4.77595
TCGA-NJ-A55O-01		11.7005	4.37195	5.25657	6.90533	1.99453	2.39408	3.77512	6.09943	7.50299	3.77019	3.26491	5.07238	8.8068	5.4914	0.612882	65.3186	4.66561
TCGA-NJ-A55R-01	x	22.0738	5.53575	11.4849	8.10636	6.8789	3.80233	5.40963	10.1974	8.75386	7.91735	6.06848	6.89665	11.0806	5.65824	4.11064	101.901	7.27864
TCGA-NJ-A7XG-01		7.112	4.16505	4.05766	3.21193	0.916212	2.35749	4.07985	6.20035	6.44791	5.12559	2.50276	4.57302	8.97988	5.1266	0.530937	58.2753	4.16252
TCGA-O1-A52J-01		11.4221	4.61511	5.88065	6.13102	1.84734	0.0500874	4.57155	7.22571	7.17836	4.31848	3.2175	4.98625	8.69237	4.15824	2.95433	65.827	4.70193
TCGA-S2-AA1A-01		11.4144	3.22476	6.53215	5.38513	3.02221	1.14486	3.75344	6.1846	6.36264	4.07784	3.13465	4.84622	8.73873	4.44449	0.600024	61.4518	4.38941
		average expression	3.22476	6.53215	5.38513	3.02221	1.14486	3.75344	6.1846	6.36264	4.07784	3.13465	4.84622	8.73873	4.44449	0.600024
			0.683625	0.895745	0.848299	0.721684	0.747897	0.731195	0.71058	0.822644	0.776276	0.777269	0.765473	0.639052	0.710744	0.834004

## Sheet: Figure 8B
	stripped_cell_line_name	EC50 CTB	AVG ACB(15)	AVG ACB(11)	AIFM2	AKR1C1	AKR1C3	ALDH3A1	BLVRB	CBR1	CYP4F11	GCLM	GSR	ME1	PGD	PTGR1	SLC7A11	TXN	UGDH
	MOLM16	3.244	3.77326	3.51154	1.67807	2.06695	3.20789	0.495695	8.96737	4.90929	0.0840643	3.89918	5.52074	1.61824	8.52701	1.41684	3.75382	7.71383	2.73985
	PL21	2.6674	3.15833	3.19331	2.0321	0.367371	0.275007	0.443607	5.9798	3.76977	0.15056	2.61353	5.71232	2.26003	7.28707	0.189034	4.75221	8.0278	3.51475
	THP1	2.62133	3.69575	3.54618	2.19849	1.1635	0.910733	0.443607	4.848	5.11811	0.0840643	3.91648	5.19219	3.54473	7.52771	5.22458	2.81967	8.87753	3.56682
	OCIM1	2.22943	4.18089	3.64342	0.321928	5.95513	6.05398	0.201634	9.0584	6.64212	0.0143553	3.10936	5.49121	0.0840643	8.12008	2.13093	3.65421	7.92261	3.95327
	NB4	2.0236	2.91136	3.15368	0.613532	0.432959	0.748461	0.62293	2.25096	4.853	0.0703893	2.69153	4.42021	2.98368	7.39498	1.87578	1.37851	8.98365	4.34979
	HL60	1.693	2.60797	2.52404	0.214125	0.214125	0.505891	0.411426	3.12433	4.34908	0.0703893	1.90304	4.43296	0.632268	6.17612	3.58376	2.40054	8.81468	2.28688
	U937	1.63225	3.14741	3.01726	0.978196	0.0840643	0.704872	0.411426	7.5499	5.13709	0.0426443	2.75275	5.65621	0.0426443	7.67666	0.731183	2.38128	8.95041	4.11187
	NOMO1	1.6206	3.7568	3.47992	2.45681	2.50589	1.852	2.18903	5.96602	6.52199	0.632268	2.10434	5.87406	2.27501	7.41937	3.72683	1	8.40071	3.42761
	HEL	0.911833	3.79316	3.35663	0.344828	3.35473	2.90689	0.15056	8.12738	6.04243	0.137504	4.8339	5.50684	0.0565835	7.64277	2.9855	4.38681	7.28974	3.13093
	KASUMI1	0.716533	2.40493	2.28892	0.879706	0.584963	0.536053	0.443607	3.39506	0.321928	0.0703893	1.68706	3.96901	0.378512	7.91922	2.94673	0.782409	8.81019	3.34908
	M07E	0.64315	3.45432	2.8798	2.33628	4.916	2.33342	0.263034	7.21237	0.201634	0.62293	2.75916	5.99073	0.0426443	7.74725	2.01792	3.6792	7.96428	3.72792
	KG1	0.6185	2.88766	2.81699	1.43296	0.933573	3.49442	0.422233	3.81762	0.454176	0.0426443	3.31179	5.65076	0	7.95844	1.926	2.14731	8.75208	2.97085
	MOLM14	0.587667	3.04896	2.94514	1.9222	1.45418	0.941106	1.19535	5.20203	4.65363	0.0565835	1.65535	4.21179	3.14568	6.02015	2.46989	2.73335	8.54705	1.52607
	GDM1	0.57895	2.83507	2.81159	0.722466	0.137504	3.26454	0.333424	5.21762	3.82375	0.0285692	2.81147	5.26529	0.0840643	7.35658	0.978196	1.44361	8.32998	2.72901
	EOL1	0.34725	2.98041	2.92637	0.799087	0.545968	1.01436	0.286881	5.73769	5.51507	0.0285692	1.79494	4.88753	0.137504	7.88209	1.34483	3.23113	7.92517	3.57531
	ME1	0.2734	2.744	2.70074	0.0703893	0.584963	1.80323	0.111031	4.42089	3.05485	0.163499	2.30159	5.40327	3.99729	7.73802	1.04264	0.895303	6.89942	2.67356
	HNT34	0.23725	2.68955	2.50271	1.32769	1.1375	0.887525	0.0565835	5.71342	0.0703893	0.0143553	2.34483	4.92695	0.0565835	7.8261	1.03562	3.25096	8.61412	3.08066
	correlation to EC50		0.54546	0.689883	0.242787	0.113931	0.0794543	0.156107	0.280788	0.494763	-0.0305879	0.396749	0.204279	0.29551	0.121288	0.179161	0.321714	0.120932	0.293716
	p-value		0.023	0.0023
	avg AML panel	1.33213	3.18058
	SD AML panel	0.956483	0.506048
	avg NSCLC panel	4.32	5.9
	SD NSCLC panel	3.48	1.83

## Sheet: Suppl. Fig. S12
https://www.nature.com/articles/s43018-021-00259-9
Patient	Proteome Subtype	WHO2015_histology	Stage_general	Immune_Estimate	AIFM2	AKR1C1	AKR1C3	ALDH3A1	BLVRB	CBR1	CYP4F11	GCLM	GSR	ME1	PGD	PTGR1	SLC7A11	UGDH	Average ACB
LU804	1	AC	I	-0.936609	-0.0582313	-1.1276	-0.00074273	-0.598009	0.0334428	0.331876	0.435582	-0.620078	0.483685	0.601646	-0.327145	0.440738	NA	-0.37579	-0.0600482
LU1077	1	AC	I	-0.69136	-0.176612	0.263108	0.0085556	-1.53994	-0.104884	-0.157429	-1.23248	-0.900378	0.486396	0.240051	-0.0449083	0.517977	-0.206825	-0.229616	-0.219785
LU968	1	AC	I	0.38429	0.00242561	-0.888746	0.0971832	-0.802458	0.212558	0.232787	-1.92589	-0.322799	0.540082	0.321622	-0.0652857	-0.440795	NA	-0.23754	-0.252066
LU738	1	AC	I	-0.23742	0.0423713	-0.418654	-0.371219	0.0305098	-0.21371	0.137082	-0.89627	-0.381017	0.122299	-0.761559	-0.287543	0.750748	NA	-0.133772	-0.183133
LU1096	1	AC	I	0.866312	-0.00724468	0.409353	-0.133243	0.470981	0.0194215	-0.0033751	0.22691	-0.250806	0.0567636	0.0400195	-0.214915	0.401958	-0.0833415	-0.231782	0.05005
LU376	1	AC	I	0.342462	0.0480874	0.287315	-0.0908426	0.155032	0.237265	-0.0342888	-0.24944	0.0532943	-0.108909	0.235308	-0.0564821	0.50184	-0.213682	-0.204226	0.0400194
LU1115	1	AC	I	-0.823057	-0.302612	-0.284757	0.385698	0.587626	0.161617	-0.125247	0.283217	0.0982434	0.318299	0.235281	-0.181861	0.0450592	-0.935442	-0.0835818	0.0143957
LU219	1	AC	I	-0.679809	0.0360537	-0.677759	0.00703577	0.110411	0.381607	-0.149215	0.238878	0.0860608	0.392396	0.0730954	0.0534658	0.0794081	-1.80643e-05	-0.0425799	0.04206
LU1148	1	AC	II	-0.174058	-0.0491686	0.0200014	0.0727684	0.223189	0.592181	0.0535573	0.457044	-0.0181309	-0.129464	-0.216264	-0.1439	0.0283133	0.130584	-0.629521	0.0279421
LU1117	1	AC	I	-0.924527	-0.25602	0.0357757	0.207505	-0.226372	0.266326	0.0405796	0.438122	0.125376	-0.115606	0.0609464	-0.242069	-0.106672	-0.473582	-0.20383	-0.0321086
LU1107	1	AC	II	0.511341	-0.00845467	0.136019	-0.124049	0.626399	0.485597	0.0017327	-0.212679	-0.200948	-0.0329208	-0.167171	-0.261122	0.221587	NA	-0.0170155	0.0343827
LU277	1	AC	NA	0.55972	-0.184269	0.100072	-0.254497	0.227991	0.492834	0.167759	0.302023	-0.048574	-0.039733	-0.156437	-0.177828	0.15747	-0.61466	-0.303162	-0.0236436
LU647	1	AC	I	0.231175	0.185031	0.140274	1.04116	-0.875299	0.494312	0.075532	-1.04304	0.399779	0.312963	-0.00949575	-0.203003	0.19772	-1.4137	0.762472	0.00462192
LU856	1	AC	I	-0.954149	-0.572943	0.357524	0.809898	1.29426	0.415359	0.396685	0.173522	-0.443264	0.801902	0.215755	-0.325626	0.386222	-0.331636	0.322464	0.250009
LU987	1	SqCC	I	-1.26993	-0.328275	0.312297	-0.505744	1.74231	-0.255456	0.275067	-0.232592	-0.0785595	0.494981	0.347526	0.307839	0.00548627	NA	0.805767	0.222357
LU318	1	AC	III	-0.874901	0.234441	-0.555228	0.0551413	2.93869	0.142594	0.593657	1.42407	-0.227573	0.100078	0.640127	0.293841	1.02663	NA	-0.309774	0.488976
LU583	1	AC	II	-0.899426	0.131401	0.146232	0.461503	1.03197	0.00103706	0.447316	0.628926	-0.278951	0.549817	0.129043	-0.494115	0.270616	-0.591671	0.0542838	0.177672
LU485	1	AC	I	-0.831808	0.431908	0.452086	0.505926	0.587278	0.0828825	0.452102	0.569457	-0.344284	0.985695	0.0552497	-0.37648	-0.0972782	0.132312	0.614678	0.289395
LU1114	1	AC	II	-0.452539	-0.0984017	-0.0297796	-0.305668	0.331794	0.791682	1.00615	1.19504	-0.22284	0.539147	-0.00836053	-0.0764445	0.250042	0.0940594	0.758771	0.301799
LU85	1	AC	NA	0.218334	0.0831078	0.249231	0.388065	0.665971	0.13709	0.543955	0.962537	-0.160684	-0.206569	-0.160917	0.14886	0.573751	0.229157	0.0945059	0.253433
LU1168	1	AC	I	-0.722536	-0.466327	1.3868	2.34556	-1.08216	1.19644	0.900589	0.594824	0.0226963	0.821702	1.27049	0.482866	0.19809	-1.12928	2.3848	0.637649
LU1150	1	AC	III	-0.78291	-0.0845644	0.533606	0.953243	0.415871	0.572729	0.199114	0.724961	0.607013	0.16371	0.452457	0.220515	0.0704611	0.581415	0.24622	0.404054
LU332	1	AC	I	0.486406	-0.124954	-1.98987	0.745985	-0.0858684	0.540881	-0.1241	1.53499	-0.190629	0.365098	-0.203886	-0.0694882	0.0395157	1.44269	-0.144846	0.123966
LU123	1	AC	IV	-0.50772	0.201466	1.31743	1.3449	-1.28797	0.598033	0.605311	-0.966067	0.150469	0.655761	-0.0545511	-0.030376	0.421017	-1.60399	1.10345	0.175348
LU449	1	AC	I	-0.963935	0.521591	0.157084	1.67677	0.857091	0.514623	0.411317	1.49287	-0.070308	0.381379	0.047343	0.237843	-0.0651242	0.367696	-0.0731632	0.461215
LU1126	1	AC	II	-1.0368	0.205706	2.25303	2.4292	1.20464	0.581935	0.663331	1.37936	0.532678	0.474532	0.0560893	0.0545461	1.72058	0.475023	1.44946	0.962865
LU1170	2	AC	I	1.0196	0.316911	-1.51652	-0.969692	-1.96516	-0.493909	-0.128531	-1.88717	-0.21916	-0.373164	-0.260949	0.033589	-0.459165	-1.23679	-0.415656	-0.683955
LU565	2	AC	I	1.65108	0.0603649	-1.48368	-0.590427	-1.63116	-0.0785799	-0.2656	-0.897077	-0.280422	-0.2502	0.144558	-0.0731774	-0.213035	-0.701272	-0.3412	-0.471494
LU209	2	AC	I	-0.297398	0.589803	-1.61189	-1.60491	-0.462384	-0.28405	-0.127656	-0.355456	0.531693	0.353911	0.266739	-0.334667	-0.07053	NA	0.405164	-0.208018
LU1110	2	AC	I	1.41	0.60058	-1.42309	-1.01526	-0.403123	-0.346557	-0.128769	-0.188589	-0.391173	-0.0219306	0.00200433	-0.0504645	-0.146487	NA	0.126286	-0.260505
LU492	2	AC	III	0.661856	-0.0477672	-0.677065	-1.05934	-0.121698	-0.347071	-0.30315	-0.751845	-0.293663	-0.0571376	-0.0427511	-0.292991	0.26361	NA	0.268982	-0.266299
LU716	2	AC	II	1.35313	0.0995691	0.467712	0.147877	-1.65727	-0.452381	-0.452737	-0.67054	0.103326	-0.247421	0.0765312	-0.192302	0.0439856	-0.487459	0.275388	-0.210409
LU195	2	AC	III	-0.493839	-0.678917	-1.03216	-0.65304	-0.16826	-0.0802032	0.0946584	0.520116	-0.0389821	-0.0371233	-0.316696	-0.499965	1.01452	-0.0625157	-0.011157	-0.139266
LU800	2	AC	II	1.51829	0.21636	-0.170145	-0.629141	0.480651	0.345892	-0.226601	-0.23642	0.17373	-0.157935	-0.107052	0.191869	0.247502	0.234745	0.640588	0.0717172
LU965	2	AC	II	0.802666	-0.0542875	0.12425	-0.541575	-0.557992	-0.0494848	0.104206	-0.508542	0.873793	0.126054	0.223538	0.154698	-0.0594968	0.407525	1.48435	0.12336
LU1167	2	AC	I	1.537	1.18899	0.948559	0.834672	-0.886076	0.578945	0.238145	-1.93904	0.478441	0.318537	1.06266	0.54018	1.00912	NA	1.29924	0.436337
LU1090	2	AC	I	-0.0402754	0.425582	0.898175	2.11867	0.673748	0.029963	0.221011	3.58883	1.47826	0.536798	1.18658	0.573446	1.1583	1.81851	2.20466	1.20804
LU826	3	AC	I	1.4171	0	-1.48936	-1.27598	-0.166196	-0.154405	-0.112704	-0.648112	-0.442543	-0.0305383	0.0749842	-0.157044	-0.355019	NA	-0.629297	-0.414324
LU1138	3	AC	I	1.15885	0.0742271	-1.27018	-0.874349	-0.615987	-0.324371	-0.165638	-0.698687	-0.495739	-0.0150568	-0.178961	-0.24303	-0.261108	NA	-0.424887	-0.422597
LU821	3	AC	I	1.65316	-0.284929	-0.407751	-0.231065	-0.264981	-0.158597	-0.288241	-0.0147178	-0.477562	-0.193742	-0.329633	-0.23429	-0.603404	-1.05365	-0.595297	-0.36699
LU87	3	AC	I	1.07651	-0.0549861	-2.76724	-0.321587	-1.71075	-0.24272	-0.291985	-0.502942	-0.390695	0.00038486	-0.299123	-0.180955	-0.138326	0.449697	-0.3899	-0.488652
LU847	3	AC	I	1.51175	-0.323896	-1.63438	0.030546	-0.886725	-0.0374019	-0.330478	0.126459	-0.327922	-0.119638	-0.712505	-0.0921886	-0.660287	-0.715536	-0.528095	-0.443718
LU1130	3	AC	II	1.68478	0.188129	-1.06886	-0.960907	-1.1867	0.0671996	0.043546	-0.438095	-0.154565	-0.14156	0.402923	0.365792	-0.0772283	-0.459711	-0.44541	-0.276104
LU631	3	AC	II	1.30931	0.0622416	-1.37157	-0.160343	-1.00241	-0.0974495	-0.187202	-1.07042	-0.172746	0.0225749	-0.0367628	-0.169114	-0.0266032	NA	-0.0295407	-0.326103
LU866	3	AC	I	0.856517	0.021803	-0.553833	-0.512552	0.112037	0.123671	-0.214685	-1.12372	-0.292182	-0.0170866	-0.594819	-0.427759	-0.0628956	NA	-0.25193	-0.291842
LU782	3	AC	I	1.1272	-0.142539	-0.278012	0	-0.0266383	0.125386	-0.0731814	0.221751	-0.469113	-0.203261	-0.560237	-0.368472	0.0028019	-0.763508	-0.0237394	-0.182769
LU1109	3	AC	III	-0.324747	0.191742	-0.974842	0.139227	-0.928281	-0.149462	-0.102949	-1.96954	0.50754	-0.365397	-0.160691	0.0186642	0.193396	NA	0.508426	-0.237859
LU1118	3	SqCC	I	1.6562	-0.0306412	-0.378317	-0.574983	0.233813	0.272982	-0.216503	-0.712132	-0.126292	0.0758732	-0.235278	0	-0.223375	-0.314284	-0.0646897	-0.163845
LU1132	3	AC	III	0.754479	0.0431476	-1.75717	0.01418	-0.958753	0.504205	-0.183425	-0.0836737	-0.0230056	0.0114137	-0.0430325	-0.162084	-0.17457	0.436195	-0.256059	-0.188045
LU752	3	AC	I	0.976344	-0.0797888	-1.36425	-0.132662	1.27823	-0.21909	0.0117625	-0.679542	-0.339737	0.0569995	0.433397	-0.0714702	-0.0497489	NA	-0.0691662	-0.094236
LU1162	3	AC	I	1.444	0.0811153	-1.52657	-0.156093	0.0427627	0.177714	-0.188853	0.407347	-0.241125	-0.095929	0.0526669	-0.239337	-0.190267	0.341223	-0.311727	-0.131934
LU727	3	SqCC	I	1.12472	0.0243431	-0.352607	-0.397505	0.26513	0.547316	-0.246903	-0.720116	-0.0379157	0.0385502	-0.318819	-0.245813	-0.16079	NA	-0.294421	-0.146119
LU672	3	AC	I	1.21272	0.0802363	-0.581914	0.770044	-0.487668	-0.0550474	0.145545	-1.52609	-0.257704	0.163445	-0.438826	-0.078858	0.0223157	-1.38602	-0.0027694	-0.259522
LU788	3	AC	I	0.40246	-0.138358	0.51054	0.146367	0.734948	-0.204123	0.104135	0.497322	-0.113605	-0.14548	-0.578368	-0.341418	0.403495	0.134277	0.0598256	0.0763969
LU1153	3	SqCC	I	1.55713	-0.0538292	0.293395	-0.302272	0.602348	-0.00160954	-0.105102	0.28428	0	0.093911	-0.0786055	-0.0692811	-0.197793	0	-0.172104	0.0209526
LU2	3	AC	I	-0.307094	0.0669505	0.83729	0.699462	-1.58429	0.364614	-0.0534964	-1.08616	-0.358441	0.115962	-0.492883	-0.166104	-0.142696	0.00146208	-0.125461	-0.137414
LU876	3	AC	I	0.869785	0.290025	-2.25974	0.649065	-0.343146	0.779574	-0.0845533	0.302128	0.449842	-0.011213	0.0289681	-0.134262	-0.172877	0.0270361	-0.395195	-0.0624534
LU1143	3	AC	III	0.850877	0.23003	0.791239	0.517887	-0.256413	-0.1244	0.577958	0.202395	-0.430561	0.120791	0.073574	-0.245928	-0.209273	-0.191723	0.0262556	0.0772736
LU444	3	SqCC	I	0.948895	-0.104282	-0.138767	-0.101501	0.762753	0.0910968	-0.0790162	-0.100457	-0.095737	-0.119948	0.0533701	0.0852909	-0.118054	0.217026	-0.0905992	0.0186553
LU546	3	AC	II	1.23254	0.177314	-0.131117	0.253394	-0.131289	-0.246813	-0.0462686	0.00793123	0.524903	-0.148218	0.0316028	0.155165	-0.0408232	-0.146502	0.0598021	0.0227915
LU411	3	AC	I	1.14506	0.0866622	0.345879	0.876399	1.5195	-0.625849	-0.064514	-0.104361	0.114786	0.0187794	-0.0782021	0.0803841	0.0449997	-1.00616	0.0810975	0.0921001
LU324	3	AC	I	1.3248	0.557588	0.0685402	-0.433829	0.210106	0.257744	0.170728	0.557268	0.13972	-0.106392	0.0087032	0.193629	0.137487	-0.0250541	0.339655	0.148278
LU12	3	AC	I	1.38763	0.101736	0.339455	0.596924	-0.447971	0.0871848	-0.0984089	0.156042	0.282043	0.166707	-0.0920012	0.0486932	-0.133638	0.034375	0.444144	0.106092
LU1163	3	AC	I	1.12521	-0.00907257	0.708404	1.38887	-0.0585144	0.781433	-0.231845	-0.00124231	0.057318	0.0321576	-0.497074	0.00255449	0.087127	-0.635874	0.747859	0.169436
LU976	3	AC	I	1.22021	0.517215	-0.306109	0.457426	0.647037	0.205225	-0.0720254	0.0773141	0.105633	0.31455	0.385078	0.472813	-0.015783	-0.661807	-0.141658	0.141779
LU755	3	AC	I	1.30343	-0.142798	0.184367	0.362366	0.642019	-0.0184973	-0.0207194	1.10315	0.260944	0.0967977	0.527157	-0.107074	0	0.68588	-0.110231	0.247383
LU820	3	SqCC	I	1.37839	0.149639	1.03594	0.407063	0.441786	0.386242	0.302073	0.817142	0.0367345	-0.0255251	0.468773	0.03872	0.298989	0.664211	0.443695	0.390392
LU785	3	AC	I	0.956469	0.137172	1.1101	-1.15703	-1.92718	-0.247638	0.261789	2.29609	0.68614	0.978146	0.121991	0.453887	0.422625	-0.400177	1.90576	0.331548
LU1134	3	AC	I	1.14304	0.227086	0.596455	-0.0322446	1.15497	0.17238	0.606236	-0.259824	0.297605	0.344525	0.507086	0.251049	0.921256	NA	0.723982	0.423889
LU681	3	AC	I	1.17821	0.565592	1.52916	1.42915	1.57515	-0.186758	1.02761	0.69932	0.00409575	0.405839	0	0.0232338	0.387962	1.05654	1.01325	0.680725
LU851	3	LCC	I	0.526071	-0.10207	1.24302	1.35182	2.42241	0.68901	0.462949	1.92707	0.220459	0.498519	0.766887	0.780734	0.82553	0.763833	1.01007	0.918588
LU704	3	AC	I	1.19702	-0.166091	1.91556	1.72084	0.686153	0.258636	0.843053	1.45105	2.60376	0.415459	1.38289	1.50548	1.71513	0.627737	0.785545	1.12466
LU510	4	AC	II	-1.26557	0.677773	-1.31299	-0.906433	-1.83049	-0.510104	-0.568128	-1.29239	-0.144247	0.166321	-0.373663	-0.569759	-1.03575	-0.451441	0.18595	-0.568954
LU136	4	AC	II	-1.30648	-0.332188	0.276202	-0.522234	-1.66862	-0.656812	0.042318	-1.58388	0.160658	-0.561454	-0.527173	-0.363589	-0.760306	-0.141919	-0.00244481	-0.474389
LU438	4	SqCC	II	-1.29256	-0.499711	-0.865795	0.0131379	-1.92304	-0.366924	-0.415361	-0.390123	-0.0929943	0.164543	-0.971249	-0.305218	-0.320477	1.28263	0.293064	-0.314108
LU660	4	AC	I	-0.768813	0.0368481	-0.67505	-1.01555	-1.85491	-0.403196	-0.515303	-0.738306	-0.0272063	-0.327617	-0.739717	0.461505	-0.0683881	-0.920691	-0.252183	-0.50284
LU558	4	LCC	II	-1.32515	-0.323219	-0.463697	-0.947335	-0.36356	-0.346561	-0.655962	-0.0909199	-0.63671	0	-1.44372	-0.140463	0.112416	-0.330025	-0.826081	-0.461131
LU460	4	AC	I	-0.718827	-0.0788767	-1.33412	-0.161705	-1.7334	-0.0590565	0	-0.446073	-0.00605528	-0.102251	-0.683501	-0.456259	-0.178352	-1.3952	0.375723	-0.447081
LU137	4	AC	I	-0.302937	0.182917	-0.169865	0.932231	-1.52759	-0.0766769	0.341438	-1.02422	-0.441286	-0.1359	0.760074	-0.153498	-0.0616453	-0.736664	0.335053	-0.126831
LU605	4	AC	III	-1.37766	-0.176704	1.31045	-0.53317	0.150288	-0.113832	0.692332	-0.298375	0.17827	-0.19497	-1.17431	0.0395135	-0.465298	-0.293278	0.372803	-0.0361624
LU328	4	AC	I	-0.496166	0.480014	0.90853	-0.0803073	0.059286	0.0895451	0.533934	-0.705491	-0.151287	-0.273188	0.268455	0.158441	-0.276405	NA	5.33479e-05	0.0778138
LU382	4	SqCC	I	0.162494	-0.186705	-0.703028	-0.0792864	-0.588276	-0.152362	-0.212125	-0.960825	0.372599	-0.372541	-0.1897	0.359077	-0.0575018	0.353014	0.0964568	-0.1658
LU427	4	AC	II	0.816726	0.191869	-0.718778	-0.34311	-0.0561055	-0.63801	-0.306036	0.481781	0.0591366	0.00921458	0.0958145	0.476638	-0.601168	0.390587	-0.397575	-0.0968388
LU667	4	AC	I	-0.405744	1.06575	-0.330098	-0.110187	0.135579	-0.256757	-0.213005	-0.626364	0.491323	-0.139489	0.479877	0.82103	0.437976	-0.24439	0.234961	0.124729
LU1158	4	AC	III	-0.709947	0.625038	0.5085	0.947555	-0.725619	0.192319	0.936306	-1.15284	0.36414	-0.167088	-0.133227	0.338621	-0.0548665	-0.853352	0.467878	0.0923835
LU464	4	AC	I	-1.04257	0.736081	0.366442	-0.345432	-0.259905	-0.237523	1.80167	0.136396	-0.0125718	-0.0123792	0.207423	-0.152869	0.0874478	-0.475033	-0.291641	0.110579
LU330	4	AC	II	0.516295	0.58058	0.128289	-0.135449	0.612293	-0.120166	0.251532	-0.0211211	0.0871174	0.0757835	-0.0456779	0.0285477	-0.242866	-0.47461	0.247169	0.0693872
LU1074	4	AC	I	-1.04226	0.428166	0.672319	0.499368	1.60575	0.135033	2.23615	0.561353	-0.0923242	0.155106	0.3558	0.414484	0.345543	0.00379253	0.0910276	0.529397
LU773	4	AC	I	-0.708565	0.809116	3.09749	0.522153	-1.26271	-0.294599	1.19423	-1.78204	-0.0835066	0.517997	0.759633	0.244918	-0.291414	0.0213434	1.17506	0.330548
LU768	4	AC	I	-1.09809	0.345974	2.18319	2.85435	-1.79326	-0.0592332	-0.24172	1.36859	0.592836	0.17139	0.971389	0.644335	-0.0320924	-0.171662	0.732853	0.540495
LU1116	4	AC	III	-0.664705	0.315407	-0.338853	1.43094	0.668192	0.0538401	-0.340239	0.798941	1.0964	0.23062	0.154578	0.078291	1.33566	1.76424	1.10343	0.596532
LU835	4	LCC	II	-0.556355	1.11111	-1.56106	2.76663	-1.18183	-0.00446428	-0.397214	2.78666	0.588107	0.462904	0.147349	0.381788	0.569243	0.529781	1.68308	0.563005
LU797	4	LCNEC	IV	-1.40411	0.48261	1.37489	-0.366465	0.835196	-0.584726	0.617034	0.248211	1.34976	0.754926	0.88856	0.399605	-0.0195535	0.50069	2.72163	0.657312
LU812	4	LCC	II	-0.316564	1.27587	0.0474542	1.57744	-0.208274	-0.0979277	0.107352	1.76389	1.40041	0.20778	0.50333	0.805524	2.52424	0.992217	0.279212	0.798466
LU627	4	AC	I	0.137157	0.0830273	0	1.38134	0.49827	-0.570873	0.925222	0.988139	1.3435	0.292864	1.04351	0.598479	0.73487	2.72535	1.57697	0.830048
LU673	4	AC	I	-0.810262	0.711917	4.46686	-0.149092	0.400381	0.0908209	1.95489	1.22014	1.6229	0.733591	-1.25221	1.2012	0.962667	0.0644308	2.77492	1.05739
LU434	4	AC	II	-0.854182	1.06476	3.41672	0.58822	1.52778	0.27025	2.04575	1.25397	1.12988	0.499053	0.70383	0.0533428	0.881423	1.51496	2.20123	1.22508
LU1091	4	SqCC	I	0.23343	0.520912	2.06143	1.84629	3.7243	0.041409	1.19575	3.0855	1.26611	0.133462	0.722727	1.23082	1.31714	1.51177	0.761237	1.38706
LU709	4	AC	I	-1.09119	0.451812	2.83314	1.00662	1.36944	0.196445	2.60111	1.28422	0.650137	0.628015	1.59927	0.538352	2.37497	0.691166	2.63174	1.34689
LU591	4	AC	I	-0.88459	0.293605	2.60105	2.77718	1.79081	0.27338	0.815776	2.03638	1.95925	0.552853	1.6794	1.00437	1.40445	1.92265	0.963929	1.43393
LU352	4	AC	I	-1.33968	0.461336	3.43108	0.560281	3.84512	0.380625	1.33568	2.76085	2.17698	1.46418	1.72486	1.29582	2.11155	3.1393	0.467489	1.7968
LU717	4	AC	I	-1.78639	0.252197	3.17391	1.14441	3.52552	0.0764644	2.29834	1.51892	1.6316	1.68691	1.48224	0.741389	0.94988	NA	2.48588	1.6129
LU1184	4	AC	II	-1.94006	0.859738	4.03891	2.44509	2.29112	1.11314	1.63308	3.65044	1.87915	1.18292	2.08385	1.37252	2.48536	2.34008	2.96116	2.1669
LU1054	5	SCLC	I	-1.52839	-0.0762507	-1.41287	-0.864518	-1.98195	-0.616462	-0.738315	-1.46702	-0.146615	-0.213049	-1.38973	-0.258945	0.255147	-0.493726	-0.781358	-0.727547
LU436	5	SqCC	I	-1.02539	-0.444513	-0.545773	-1.28904	-1.72801	-0.906453	-0.805056	0.0659043	-0.368069	-0.412763	-0.769721	-0.410207	0.0589648	-0.222413	-0.0101777	-0.556238
LU468	5	SqCC	I	-1.31473	-0.414546	0.199054	-0.443855	-1.92379	-0.502149	-0.821475	-0.803264	-0.50745	-0.353912	-1.04416	-0.213207	0.146014	-0.0967002	-0.106493	-0.491853
LU79	5	LCNEC	I	-1.36773	-0.400252	-1.33203	-0.526169	-0.711022	-0.308353	-0.6362	-2.20584	-0.111435	-0.244413	-0.387365	0.0307109	-0.579517	NA	-0.485804	-0.607515
LU641	5	LCNEC	II	-0.236581	-0.349175	-1.00611	-0.487972	-1.21306	-0.673585	-0.585081	-1.50234	-0.137105	-0.470937	0.0499951	-0.0597917	-0.342555	-0.524028	-0.379208	-0.548639
LU887	5	LCNEC	I	-0.339622	-0.0705099	-2.76802	-0.213416	-1.81926	-0.397621	-0.63226	-0.102893	-0.417959	-0.396799	-0.509587	-0.092888	-1.31074	0.66128	-0.499498	-0.612155
LU1080	5	LCNEC	II	-1.18782	-0.551761	-0.281214	-0.218664	-0.185959	-0.258378	-0.292966	-0.0426492	-0.756516	-0.33885	-0.89238	-0.427676	-0.0893304	-0.78945	-0.617225	-0.410216
LU14	5	LCNEC	I	-1.56112	-0.515646	0.0606967	-0.363516	-1.52279	0.18278	-0.399839	-0.761919	-0.417701	-0.585132	-0.901763	0.303932	-0.37142	-0.36495	-0.688281	-0.453253
LU1121	5	SqCC	I	-1.45932	-0.286846	-0.96281	0.308356	-0.686875	0.192748	-0.314624	-1.61554	-0.191322	-0.276741	-0.736156	0.155271	-0.3207	NA	-0.335925	-0.390089
LU164	5	LCNEC	IV	-0.122512	-0.0870288	0.142173	-0.448793	0.122481	-0.397096	-0.0946315	0	-0.304002	-0.197152	-0.55581	-0.540343	-0.689507	0.509189	-0.515816	-0.21831
LU350	5	SCLC	III	1.01171	0.188237	-0.514296	-1.20221	-1.64862	-0.445083	-0.298876	-0.0188312	1.66871	-0.299293	-0.656235	0.0887084	-0.453942	-0.427366	-0.296743	-0.308274
LU190	5	LCNEC	I	1.33222	0.0815035	-0.556325	-0.917602	0.176156	0.212166	-0.20774	-0.270296	-0.056128	-0.0677838	-0.123379	-0.0223474	-0.288035	NA	-0.420682	-0.189269
LU370	5	LCNEC	I	-1.42664	-0.17265	-1.01498	-0.49457	0	-0.488093	-0.425381	0.693031	-0.219578	-0.486036	-0.664272	-0.0390807	-0.571924	0.581387	-0.841849	-0.296
LU998	5	LCNEC	I	-0.228665	-0.358467	-0.0617737	0.146341	0.248721	0.149526	0.000536781	0.0895481	0.162463	-0.132895	-0.225348	-0.188288	-0.509125	0.507332	-0.424853	-0.0425916
LU1068	6	SqCC	IV	0.677154	-0.41959	-1.44345	-1.26676	-0.908448	-0.418783	-0.252687	-0.758686	-0.438224	-0.202686	-0.815599	-0.32723	-0.353955	NA	-0.864803	-0.651608
LU1165	6	SqCC	II	-0.495274	-0.171517	-0.996682	-0.1873	-1.51241	-0.219022	0.0561066	-0.751029	0.894492	-0.456336	-0.721809	-0.31415	-0.337966	-1.25598	-0.142235	-0.436846
LU1155	6	SqCC	II	0.0260761	-0.469865	-2.61997	-0.38185	-0.378621	-0.276951	-0.438704	-0.0221519	-0.297061	-0.377101	-0.747507	-0.33551	0.0110597	-0.619094	-0.585493	-0.538487
LU271	6	SqCC	I	0.264938	-0.231307	-0.875298	-0.273269	-1.31652	-0.459792	-0.448527	-1.19911	0.0459762	-0.24406	-0.159611	-0.381073	-0.363912	-0.602506	-0.223527	-0.480895
LU1069	6	SqCC	II	0.223054	-0.391286	-0.783457	-0.0737579	0.0834313	0.422425	-0.150828	0.137224	0.0213189	-0.377081	-0.342589	-0.222076	-0.732327	-0.969301	-0.254612	-0.259494
LU1135	6	SqCC	III	0.578512	-0.250327	0.220102	-0.430178	-0.211088	-0.186377	-0.34684	-0.486072	-0.227693	-0.334629	0.0605234	0.107092	-0.309357	-0.00261398	-0.499804	-0.206947
LU983	6	SqCC	I	0.00836645	-0.249688	-0.135546	-0.034187	0.0875357	-0.103716	-0.108592	0.245322	-0.231079	-0.332723	-0.769766	-0.464861	-0.533742	0.0949543	-0.23446	-0.197896
LU1020	6	SqCC	I	0.0112329	-0.417055	-0.654834	-0.696058	-0.717603	-0.430368	-0.369564	-0.215818	1.09971	-0.256337	-0.0795611	0.69784	-0.741856	-0.431851	0.143393	-0.219283
LU990	6	SqCC	I	-1.41903	-0.429156	-1.05794	-1.26333	-1.7601	0.533449	0.758415	-0.614426	0.840331	-0.182086	-0.354171	0.238398	0.0597334	-0.10515	0.659229	-0.1912
LU1154	6	SqCC	III	1.19648	-0.357854	-0.314598	0.414226	0.532884	-0.36376	-0.325469	-0.322321	-0.00928039	-0.24879	-0.162147	0.30399	-0.519701	-1.37713	-0.490058	-0.231429
LU978	6	SqCC	II	0.560344	0.0537224	-0.918939	-0.645441	-0.231872	0.784632	-0.0694603	-0.120332	0.590013	-0.155901	-0.00914658	0.522626	-0.20534	NA	-0.483323	-0.0683663
LU859	6	AC	I	1.08814	0.0262333	0.0939453	-0.0958042	-0.178955	0.136599	-0.197836	-0.00643822	-0.0384521	-0.265697	-0.0956533	-0.281148	-0.0749071	0.321546	0.0142735	-0.0458781
LU745	6	SqCC	I	-0.399642	-0.228893	-0.246201	0.670403	0.46984	-0.402121	0.342336	-0.103228	1.38157	-0.255647	-0.199708	0.154895	0.375286	NA	-0.187133	0.136262
LU775	6	SqCC	I	-1.34658	-0.210444	0.44753	0.130161	0.591425	-0.508335	0.503539	1.32499	-0.199595	-0.285543	0.51392	-0.742961	-0.202395	1.53889	0.0867841	0.213426
LU1003	6	SqCC	II	-0.835719	-0.315955	-0.250726	-0.374491	0.394436	0.464967	0.119701	0.561829	0.633573	-0.295494	-0.596126	-0.33535	-0.00579413	-0.0872896	-0.33665	-0.0302407
LU1124	6	SqCC	I	-1.03113	-0.211912	-0.00471081	0.289606	-0.0858812	0.179005	-0.172628	1.09154	0.0475174	-0.383325	-0.201014	0.00667495	-0.30057	0.406948	0.11549	0.0554816
LU1166	6	SqCC	IV	0.622443	-0.129034	0.235065	0.340608	1.16961	0.0858788	0.17443	0.727108	0.174423	-0.120547	-0.350533	-0.279998	-0.280958	0.342771	-0.172116	0.136908
LU1041	6	SqCC	I	-1.28639	-0.332593	1.16592	2.03693	1.22187	-0.418406	0.671487	2.2865	0.530304	-0.128866	0.0769929	0.413068	0.392054	1.02896	0	0.638873
LU973	6	SqCC	II	-1.08603	-0.273048	3.01375	3.22871	4.45235	0	0.451901	0.700091	0.577853	0.31255	0.113523	0.981551	1.34974	1.16614	1.03005	1.2218
LU372	6	SqCC	I	-0.950101	-0.65868	3.06904	0.357457	2.96519	-0.109207	1.45001	3.02427	0.201749	0.548678	0.399058	0.903425	0.642377	2.86085	0.629548	1.16313
LU1151	6	SqCC	I	0.709762	-0.242573	1.13801	2.24333	3.75324	0.444189	1.21285	2.90033	1.54853	0.15282	0.987658	0.518528	0.950799	1.61976	0.170377	1.2427
LU398	6	SqCC	I	-0.920723	-0.329524	2.71173	2.21499	1.46119	-0.49918	1.3668	3.48915	2.24572	0.171043	1.37217	1.29412	1.98492	3.27607	0.488927	1.51772
LU276	6	SqCC	I	0.155995	-0.329827	1.3808	1.9774	3.11762	0.166269	1.79305	3.52295	1.32826	0.713583	0.741751	1.35144	1.74474	2.60191	0.396489	1.46475
LU1040	6	SqCC	I	-0.291654	-0.42227	2.84849	3.00697	2.69655	0.131709	1.13082	2.99843	2.65687	0.882594	2.16171	2.14759	1.67479	2.98673	0.361801	1.80449
